# Supplementary material for: Identification of Host-Dependent Survival Factors for Intracellular Mycobacterium tuberculosis through an siRNA Screen
Source: PLoS Pathog. 2010 Apr 15;6(4):e1000839. doi: 10.1371/journal.ppat.1000839 (PMC2855445; doi:10.1371/journal.ppat.1000839)
Supplement: Table S1 — Screening Data for Kinase-Phosphatase siRNA Library. Primary screening data for H37Rv survival in J774.1 cells is presented in sheet 1 of Table S1. siRNA against each target gene was tested in duplicate, and data readings were obtained at two different dilutions for each. Here, we took care to ensure that both sets of the duplicate were not placed in adjacent wells of the plate. Instead, they were widely separated either across the wells of a given plate, or between two separate plates. Data for the two replicates are shown as CFU1 and CFU2 (×103). The column control mean 1 and control mean 2 represents average control readings for each individual set, while SD1 and SD2 are their respective standard deviations. There are more than one control values for some plates because the whole plate was not set up at the same time in many instances. Deviation 1 and Deviation 2 are deviation of individual values from the control mean in terms of respective fold SD. Only those siRNAs giving an average deviation of value greater than 2 (positive or negative) in both replicates was taken to the next step for revalidation using siRNA sequences from a different source. While selecting average deviation greater than 2, we noticed that many of them showed large deviation between the two individual deviations. Nonetheless, they were also included in the primary hit list in order to avoid false negatives. Many spurious selections at this stage would later get filtered out in the revalidation due to more stringent selection criteria (more than 50% increase or decrease from the control). More than 50% criteria is stringent because most of the times the SD for a control value ranged between 10–20% of control mean, thereby selecting even those genes where the effect was less than 50%. Sheet 2 of the table contains the list of validated hits along with their values (percent reduction for both primary and validation, while average CFU for validation) and siRNA sequences used for validation ex [file ppat.1000839.s005.xls]

## Sheet: Primary Screen
Primary Accn	Gene Symbol	CFU1 (x103)	CFU2 (x103)	Control Mean 1	SD1	Control Mean 2	SD2	Deviation1	Deviation2	Average Deviation	Target 1 (plate A)	Target 2 (plate B)
NM_021450	Trpm7	0.33	0.65	0.25	0.08	0.225	0.095	1	4.47368	2.73684	AAGCTGTTAAATAGTGTTTAA	ATGGAAGTATTTAAAGAAGTA
XM_619309	Trio	0.37	0.5	0.25	0.08	0.225	0.095	1.5	2.89474	2.19737	CACAAAGTTTGTGAACAAGAA	CAGGTTTGCTGTAGTTAAGAA
NM_016788	Tnk2	0.45	0.45	0.25	0.08	0.225	0.095	2.5	2.36842	2.43421	CAGCCTGAAGTGGCTCAGAAA	CTGCATAAGATCGACAAGGAA
NM_009594	Abl1	0.405	0.7	0.25	0.08	0.225	0.095	1.9375	5	3.46875	CAGCGCTTTGATCAAGAAGAA	CTCGATGGAACTCCAAGGAAA
NM_009703	Araf1	0.325	0.5	0.25	0.08	0.225	0.095	0.9375	2.89474	1.91612	CAGGCTCATCAAAGGAAGAAA	AACATCATTCATCGAGACCTA
NM_009539	ZAP70	0.195	0.15	0.25	0.08	0.225	0.095	-0.6875	-0.789474	-0.738487	CCGCAATGTTCTACTGGTCAA	CACTGTCAGCATCAGAATAAA
NM_144792	Tmem23	0.455	0.35	0.25	0.08	0.225	0.095	2.5625	1.31579	1.93914	CAAGGTGATATTTGTATTGTA	CCCGCGTTGGACAACAATAAA
NM_009445	TTK	0.24	0.25	0.25	0.08	0.225	0.095	-0.125	0.263158	0.0690789	CACTGTGTATATTAAATTATA	CTGGTTGAATTTCTTGCTGAA
NM_010633	Uhmk1	0.375	0.3	0.25	0.08	0.225	0.095	1.5625	0.789474	1.17599	CTGGATGATGATTACCTTGAA	CAGGAACATCGTGACTTTATA
NM_009595	Abl2	0.325	0.25	0.25	0.08	0.225	0.095	0.9375	0.263158	0.600329	ACGGACAGATATCACCATGAA	CAGCTCTGCCTCGAAAGCAAA
NM_029780	RAF1	0.33	0.2	0.25	0.08	0.225	0.095	1	-0.263158	0.368421	CAGGAACACAAAGGTAAGAAA	CACATCCTTGTCTGTAAGAAA
NM_029413	Zcwcc2	0.27	0.55	0.25	0.08	0.225	0.095	0.25	3.42105	1.83553	CAGGGAGGAATTTGTAGGCAA	TCGGAACATGCCAAAGATAAA
NM_144549	Trib1	0.75	1	0.25	0.08	0.225	0.095	6.25	8.15789	7.20395	CCGGGCTATGTTGACTCAGAA	CACAATGTTGCTAACCTTAGA
NM_013698	TXK	0.325	0.5	0.25	0.08	0.225	0.095	0.9375	2.89474	1.91612	ATCGTGCCATATGTTATTTAA	CAGAAACGTGGTGACCTTAAA
NM_139297	Ugp2	0.61	0.95	0.25	0.08	0.225	0.095	4.5	7.63158	6.06579	AACGTAGATTCTAGAAATTGA	TAGAAATTAGTTCCTCTTAAA
NM_001029843	VRK1	0.59	0.65	0.25	0.08	0.225	0.095	4.25	4.47368	4.36184	AACCTGTTGGTTAAATATTAA	CAGGGCTACATAAATTAGTTA
NM_009516	Wee1	0.46	1.1	0.25	0.08	0.225	0.095	2.625	9.21053	5.91776	AACAATTATGTGAAATATATA	TTCAATATTTGTGTATATAAA
NM_144551	Trib2	0.375	0.4	0.25	0.08	0.225	0.095	1.5625	1.84211	1.7023	AACCACCTATGTAATAATTAA	CACCTTGTATTTATTAAGGAA
NM_009469	ULK1	0.46	0.55	0.25	0.08	0.225	0.095	2.625	3.42105	3.02303	CAGGGTGGACACATGCTAATA	AAGGAAACTTCAGATGTTTAA
NM_027260	VRK2	0.355	0.45	0.25	0.08	0.225	0.095	1.3125	2.36842	1.84046	TTGATGTATGTTCATAATTTA	CTGGATGTACTGGAATATATA
XM_621111	Wnk3	0.51	0.7	0.25	0.08	0.225	0.095	3.25	5	4.125	TGGAATTATAATATTATATAA	CTGGATCTGTAATATATATTA
NM_144554	Trib3	1	1.5	0.75	0.288	0.75	0.288	0.868056	2.60417	1.73611	ACCGTTGGAGTTTGATGACAA	TTGGAGTTTGATGACAATATT
NM_019392	TYRO3	0.95	1	0.75	0.288	0.75	0.288	0.694444	0.868056	0.78125	ATGGCTGATGTGGGTAAGAAA	CCCGATCTTTCAATCGAGAAA
NM_013881	ULK2	1.5	1.5	0.75	0.288	0.75	0.288	2.60417	2.60417	2.60417	CTACATGAAATTAGTAAGAAA	AAGGCTAGTTGTTTAAAGAAA
NM_133945	VRK3	0.7	0.5	0.75	0.288	0.75	0.288	-0.173611	-0.868056	-0.520833	CAGCTTGAAGTAGAACATGAA	AACCTGAGTCATGTCATGTAA
NM_011915	Wif1	2.6	3	0.75	0.288	0.75	0.288	6.42361	7.8125	7.11806	CGGCATTTAAACAATATAATA	AAGCAATATAATATATTGTAA
NM_145076	Trim24	0.05	0.5	0.75	0.288	0.75	0.288	-2.43056	-0.868056	-1.64931	CAGGTGGAACAGGATATTAAA	CACATTGATGGTGGAGATAAA
NM_018793	TYK2	0.7	1	0.75	0.288	0.75	0.288	-0.173611	0.868056	0.347222	CACAGATGAGTGTTTAATAAA	CACGAACATATTGTCAAGTAT
NM_030724	Umpk	0.7	2.5	0.75	0.288	0.75	0.288	-0.173611	6.07639	2.95139	CCGGATGCCTTTGACAACGAA	CTGGTGATGCCTAATTATGAA
XM_136682	ErbB4	0.6	0.5	0.75	0.288	0.75	0.288	-0.520833	-0.868056	-0.694444	CCAGAACAAATTCCTATGTTA	CAGAACAAGAATTGACTCCAA
NM_009535	YES	0.15	1	0.75	0.288	0.75	0.288	-2.08333	0.868056	-0.607639	CTCAGAAATTATGAAATATTA	CTGAGTAGTATTAACAGTTTA
NM_011588	Trim28	0.545	0.55	0.75	0.288	0.75	0.288	-0.711806	-0.694444	-0.703125	CTGGAGAGTGATAACAATACA	CCGCATGTTCAAACAGTTCAA
NM_011587	TIE1	1.5	1.5	0.75	0.288	0.75	0.288	2.60417	2.60417	2.60417	CTCAAGAAAGTCTTTAATTTA	CCCAGTGAGAATGTGACATTA
NM_011675	Uck1	0.9	1	0.75	0.288	0.75	0.288	0.520833	0.868056	0.694444	CGAGGGCATCTTGGTATTCTA	GAGAATCAATAAATAACATAA
NM_001003817	ErbB2	1.2	1	0.75	0.288	0.75	0.288	1.5625	0.868056	1.21528	CCCGCACAGGCTGGACATAAA	CTGGACATTGATGAGACTGAA
NM_010747	LYN	1	0.5	0.75	0.288	0.75	0.288	0.868056	-0.868056	0	CGCGAGAGTCATCGAAGATAA	ACCCTGGATGCTGTTTCTTAA
NM_053170	Trim33	1.7	3.5	0.75	0.288	0.75	0.288	3.29861	9.54861	6.42361	AAGCAGCTTATTATTGAAATA	CACCCTTATCAATGAAATTAA
NM_031880	TNK1	1.15	1	0.75	0.288	0.75	0.288	1.38889	0.868056	1.12847	AAGAATTGGGTGTACAAGATA	CTCCAGAACTTCGGCGTACAA
NM_026765	Uckl1	1.4	1.5	0.75	0.288	0.75	0.288	2.25694	2.60417	2.43056	CAGGGACAACACATTAACTTA	AACCTGCATTTGATCAGTATA
NM_010153	Erbb3	2.05	1.5	0.75	0.288	0.75	0.288	4.51389	2.60417	3.55903	CTCCTTGTTGATCATGAAGAA	ACCAAGGTATCTGGTCATCAA
XM_136210	Ysk4	2.4	3.5	0.75	0.288	0.75	0.288	5.72917	9.54861	7.63889	CTGAATATTTCTGACACATTA	CCCAATATCTTTCATCAAGAA
NM_009792	CaMK2a	4	2.6	5.02	1.66	4.55	1.5	-0.614458	-1.3	-0.957229	CAGGAAATTATCAAAGTGACA	CGCAAACAGGAAATTATCAAA
NM_146087	Csnk1a1	7.35	3	5.02	1.66	4.55	1.5	1.40361	-1.03333	0.185141	CACAGTTGTGATGGTTGTAAA	TTGGACGATGTTAAAGCAGAA
NM_011863	Papss1	3.95	2.1	5.02	1.66	4.55	1.5	-0.644578	-1.63333	-1.13896	CACCAGCTTTATATCGCCTTA	CTGGACTGTGCTGGTAGAGTA
NM_178873	ADCK2	1.75	1.55	5.02	1.66	4.55	1.5	-1.96988	-2	-1.98494	CAGCAAGTCTTTAGGAAATAA	TAGGTACTTTGCCCAAATTAA
NM_007397	Acvr2b	2.25	1.2	5.02	1.66	4.55	1.5	-1.66867	-2.23333	-1.951	CACCATCGAGCTGGTGAAGAA	AAGCAAGAATGTACTGCTGAA
NM_028121	Adpgk	1.4	1.55	5.02	1.66	4.55	1.5	-2.18072	-2	-2.09036	CACGTTGTGTGAGGAATGAAA	CACACCTGTGTTGGTGTGTAA
NM_144547	Amhr2	2.55	1.4	5.02	1.66	4.55	1.5	-1.48795	-2.1	-1.79398	CTCAGGAAAGAGAATAAATAA	CAGAATGTGCTCATTCGGGAA
NM_009465	AXL	4	6.85	5.02	1.66	4.55	1.5	-0.614458	1.53333	0.459438	CCCGAGGTACTTATGGATATA	TTCCAGATTATTAAACTCTAA
XM_355754	BRAF	4.5	2.1	5.02	1.66	4.55	1.5	-0.313253	-1.63333	-0.973293	TCCACTGATGTGTGTAAATTA	CCCAATGTTCATATAAACACA
NM_013482	BTK	1.65	0.65	5.02	1.66	4.55	1.5	-2.03012	-2.6	-2.31506	CAGGTTGTATATGATGAAGGA	GAGGATGAATTCATTGAAGAA
NM_007595	CaMK2b	2.05	0.9	5.02	1.66	4.55	1.5	-1.78916	-2.43333	-2.11124	AAGAGTTTACTCAACAAGAAA	CACACGCAAACCAACAAACAA
NM_027874	Csnk1d	1.1	1.75	5.02	1.66	4.55	1.5	-2.36145	-1.86667	-2.11406	AACAATTGTGTAAATAATAAA	AAGAAGGATGTTGACCTTAAA
NM_011864	Papss2	3.95	4.15	5.02	1.66	4.55	1.5	-0.644578	-0.266667	-0.455622	CACATTATTAATGAGAAGCTA	AAAGCTGTAACCATAATTTAA
NM_133770	ADCK4	1.1	0.75	5.02	1.66	4.55	1.5	-2.36145	-2.53333	-2.44739	CAGAATCCTGCCACCATCTAA	CTGGGCCAACTTCCTGTATGA
NM_015823	Acvrinp1	0.8	1.25	5.02	1.66	4.55	1.5	-2.54217	-2.2	-2.37108	CAGCACCATTATTAAATGTAA	CAGACCTAAACTGATCCTAAA
NM_130863	Adrbk1	1.55	0.1	5.02	1.66	4.55	1.5	-2.09036	-2.96667	-2.52851	CAGGTGGGTGGCACAGCATAA	CCGCAGCGTCATGCAGAAGTA
NM_007463	Apeg1	2.7	1	5.02	1.66	4.55	1.5	-1.39759	-2.36667	-1.88213	CCGACTGTTATTACAATGTGA	CACAATGGCCACCGCATTCAA
NM_007549	BLK	2.7	3.5	5.02	1.66	4.55	1.5	-1.39759	-0.7	-1.0488	CACCGGAGTTGTACAATGATA	CCCATGAAACTTCCTCAGAAA
NM_130862	Baiap2	3.65	2.05	5.02	1.66	4.55	1.5	-0.825301	-1.66667	-1.24598	AACCAGGTAGATCCTCACCAA	CAGGGCTAGAGTTTGAAGAAA
NM_009772	BUB1	3.55	0.85	5.02	1.66	4.55	1.5	-0.885542	-2.46667	-1.6761	CACAATGAGGCTGAACCTAAA	CCGGATTGTCATAATCTTCCA
NM_001025438	CaMK2d	1.25	1.5	5.02	1.66	4.55	1.5	-2.27108	-2.03333	-2.15221	ATGGATGGTTATGTAAGCAAA	ATGACTGATTGATATATTTAA
NM_013767	Csnk1e	0.55	2.35	5.02	1.66	4.55	1.5	-2.69277	-1.46667	-2.07972	CAGGGCTAAGTGTTGAATTTA	CTCAGTGTGTGTATTTCCTAA
NM_011062	Pdpk1	2	1.5	5.02	1.66	4.55	1.5	-1.81928	-2.03333	-1.92631	CTGGAGAAACGTCATATTATA	TCCAGAGAATATGCTATTAAA
NM_172960	ADCK5	2.9	1.2	5.02	1.66	4.55	1.5	-1.27711	-2.23333	-1.75522	CTGGGAGGCATTAAAGTTTGA	AAGGTACAGTACATTGACCTA
NM_028037	Acad10	0.85	0.1	5.02	1.66	4.55	1.5	-2.51205	-2.96667	-2.73936	AAGGGAATTCAGGATCATGAA	CCTGAGCTAGTTATTGCATAA
NM_177078	Adrbk2	2	4.65	5.02	1.66	4.55	1.5	-1.81928	0.0666667	-0.876305	CAGGAGGCCCTTTGAAATTAA	CCGGAGTGTGATGCAGAGGTA
NM_177762	AAK1	3	3.2	5.02	1.66	4.55	1.5	-1.21687	-0.9	-1.05843	AAGCATAATTATATTGAGATA	AAGGTTAGCAATATAATGAAA
NM_001029850	Baiap1	7.6	0.4	5.02	1.66	4.55	1.5	1.55422	-2.76667	-0.606225	CAGGACGAGCACACTCTCCAA	AAGGACCACCACCAAACCAAA
NM_009739	BCKDK	3.7	2.5	5.02	1.66	4.55	1.5	-0.795181	-1.36667	-1.08092	AAGGATGTGGTGACCCTGTTA	GAGGAAAGCTTCAGAATCTAA
NM_009773	Bub1b	2.85	3.95	5.02	1.66	4.55	1.5	-1.30723	-0.4	-0.853614	AACGGGCATTTGAATCTGAAA	AGCGAATTTGTTACTCATGAA
NM_009793	CaMK4		2.15	5.02	1.66	4.55	1.5	-3.0241	-1.6	-2.31205	TAGGCTGAAGATGGTTATAAA	TGGCATGTAATGGATACCTAA
NM_173185	Csnk1g1	4.6	1.95	5.02	1.66	4.55	1.5	-0.253012	-1.73333	-0.993173	AAGGATCATAGCCTTAATTTA	AAGGAATATGTTGATCCTGAA
NM_008824	Pfkfb1	4.15	4.6	5.02	1.66	4.55	1.5	-0.524096	0.0333333	-0.245382	CCGACTAAAGTGTTTAATTTA	CAGGAACACTACCCTGAAGAA
NM_007394	Acvr1	4.7	6.3	5.02	1.66	4.55	1.5	-0.192771	1.16667	0.486948	ATCAGTTAAATTCACATTTAA	ACCCGATATATTACTGATTTA
NM_134079	Adk	0.1	0.05	5.02	1.66	4.55	1.5	-2.96386	-3	-2.98193	CAGGTGCAATTTAATATAATA	ATGGTTCTCATTAGTAACTTA
XM_131194	Alpk1	5.2	8.95	5.02	1.66	4.55	1.5	0.108434	2.93333	1.52088	AAGGGCCTTCTTTATTGAGAA	AGGGTGGGTAATCGTCATGAA
NM_007377	Aatk	1.55	0.8	5.02	1.66	4.55	1.5	-2.09036	-2.5	-2.29518	CGGCCTCAACTTTGAATACAA	TAGCAGCTTCACAGACAGCTA
NM_080708	Bmp2k	13.15	2.85	5.02	1.66	4.55	1.5	4.89759	-1.13333	1.88213	CCCGTTAGACTTGAACATCAA	CAGGTTAATTAATCTAACTAA
XM_125706	BCR	7.55	3.5	5.02	1.66	4.55	1.5	1.5241	-0.7	0.412048	TCGGTTCACTTTATTTATTTA	TAGGAGCAAGATGGAAAGCTA
NM_011870	Cib1	3.1	6.6	5.02	1.66	4.55	1.5	-1.15663	1.36667	0.10502	CTAATTGGTAATAAAGGTTTA	CTGATTGACAATATCCTGGAA
NM_018883	CAMKK1	2.05	3.85	3.14	0.89	4.65	1.74	-1.22472	-0.45977	-0.842245	TAGGAAGTGAATTACAAACAA	CTCCATAAGAGTGTTTATAAA
NM_134002	Csnk1g2	3.5	5.05	3.14	0.89	4.65	1.74	0.404494	0.229885	0.31719	TACGACGTGTACAGAAATGAA	TAGGAAAGAATCTGTATACAA
NM_008825	Pfkfb2	3.6	8.25	3.14	0.89	4.65	1.74	0.516854	2.06897	1.29291	CAGTATGATGTCTTAAAGTAA	CAGGCTGAAGTGCAATATGAA
NM_007395	Acvr1b	2.4	2.25	3.14	0.89	4.65	1.74	-0.831461	-1.37931	-1.10539	CAGGAAGATGTGAAGATTTAA	CAGCATATCTTAGGTATATAA
NM_021515	Ak1	2.25	4.9	3.14	0.89	4.65	1.74	-1	0.143678	-0.428161	TGCGAGAAGATTGTACAGAAA	CCGAGATGCTATGTTAGCCAA
NM_054085	Alpk3	2.8	2.9	3.14	0.89	4.65	1.74	-0.382022	-1.00575	-0.693885	CACGACAGCTCTGGAAATCAA	AAGGAGTGAGGTTGCAGTAAA
NM_146243	ACTR2	2.95	4.45	3.14	0.89	4.65	1.74	-0.213483	-0.114943	-0.164213	CAGGGTCTTCCTAACGTTGAA	TAGGATGGAATCTGGAATAAA
NM_009759	BMX	2.15	5.85	3.14	0.89	4.65	1.74	-1.11236	0.689655	-0.211352	AAGATAGTTCTTTGAAATTTA	CACGTGCATACTAATGCTGAA
NM_010238	BRD2	1.85	2.4	3.14	0.89	4.65	1.74	-1.44944	-1.2931	-1.37127	CAGGAGTTTGCTGCTGATGTA	AGCCTGGATATCAATAAGTTA
NM_178597	CaMK2g	2.35	2.55	3.14	0.89	4.65	1.74	-0.88764	-1.2069	-1.04727	TCCGCCCGAGATCATCAGAAA	ACCGTGGTACATAATGCTACA
NM_145358	CAMKK2	0.7	1.6	3.14	0.89	4.65	1.74	-2.74157	-1.75287	-2.24722	CAGGAGATTGCTATCCTCAAA	CAGGATCTGATCAAAGGCATA
NM_152809	Csnk1g3	0.8	3.45	3.14	0.89	4.65	1.74	-2.62921	-0.689655	-1.65943	CAGCAAGTCATTCATATCATA	CTGCTTCCAGATGATAATATA
NM_133232	Pfkfb3	1.15	2.55	3.14	0.89	4.65	1.74	-2.23596	-1.2069	-1.72143	CAGGGACTTGTCACTCATCAA	CTCCAACATCATGGAAGTTAA
XM_194020	Acvr1c	1.4	1.7	3.14	0.89	4.65	1.74	-1.95506	-1.6954	-1.82523	AGCGAGTAAATTGACAGATAA	AAGGTTGTCTGTGATCAGAAA
NM_016895	Ak2	3.45	2	3.14	0.89	4.65	1.74	0.348315	-1.52299	-0.587337	TGGCAGTGTTATAATTAGTAA	CACAAAGCTAATGCTCTCTAA
NM_172656	Als2cr2	2.25	2.6	3.14	0.89	4.65	1.74	-1	-1.17816	-1.08908	TAGGTACAAATGACAAATCTA	CTGAGCCTTGCTCACATTAAA
NM_007499	ATM	0.95	1.5	3.14	0.89	4.65	1.74	-2.46067	-1.81034	-2.13551	CACCTGTTTGTTAGTTTATTA	AAGGTCTACGATACTCTTAAA
NM_009758	BMPR1A	3.15	4.7	3.14	0.89	4.65	1.74	0.011236	0.0287356	0.0199858	TACCAATATCATACTATTTAA	AGCCATCATTTAAATAATTAA
NM_023336	BRD3	0.85	4.35	3.14	0.89	4.65	1.74	-2.57303	-0.172414	-1.37272	CCCGGGCGAAAGACTAACCAA	AACCTGCCTGATTATCATAAA
NM_133926	Camk1	2.05	3.45	3.14	0.89	4.65	1.74	-1.22472	-0.689655	-0.957187	ATCAAATGCATTGCCAAGAAA	AGGGATATTTATGACTTCAGA
NM_009806	CASK	3.65	4.25	3.14	0.89	4.65	1.74	0.573034	-0.229885	0.171574	TACTGTCATGATAATAACATA	CGGGATCGTTATGCCTACAAA
NM_007788	Csnk2a1	3.15	4.4	3.14	0.89	4.65	1.74	0.011236	-0.143678	-0.0662211	CAGAAGATTTATATGACTATA	ACCGAAGAGCCCTTTAAATAA
NM_010957	Ogg1	1.55	6.35	3.14	0.89	4.65	1.74	-1.78652	0.977011	-0.404753	CAGCTTGATGATGTCACTTAT	CCCGAGCCCTTTGGCCAACAA
NM_009612	Acvrl1	2.35	3.8	3.14	0.89	4.65	1.74	-0.88764	-0.488506	-0.688073	TACAGCTGAGCTGAAATTCAA	CACAGAGTTTCTGAACCATCA
NM_021299	Ak3l1	2.2	1.6	3.14	0.89	4.65	1.74	-1.05618	-1.75287	-1.40453	CACAGGCTTCTTTCTAATAAA	CAGGCTGGCTTTGGATTATTA
NM_007439	ALK	2.95	4.95	3.14	0.89	4.65	1.74	-0.213483	0.172414	-0.0205347	CACCTACGTGTTTAAGATGAA	CCGGGCCTGTATACCGGATAA
NM_011497	Aurka	3.15	2.95	3.14	0.89	4.65	1.74	0.011236	-0.977011	-0.482888	CACCTGTGTCGTAGCCTTCAA	CAGAGTGTGTGTATAACTTAT
NM_007560	BMPR1B	3.25	2.65	3.14	0.89	4.65	1.74	0.123596	-1.14943	-0.512915	CAGAAGATCAATATTAAATAA	CAGGACGGAGATAAAGTGTAA
NM_020508	BRD4	3.1	4.2	3.14	0.89	4.65	1.74	-0.0449438	-0.258621	-0.151782	CCCATGGATATGGGAACAATA	TCCCTGATTACTATAAGATTA
NM_144817	CAMK1g	0.95	6.85	3.14	0.89	4.65	1.74	-2.46067	1.26437	-0.598153	TCCGTGTTGTTTGTTGTGAAA	CAGACTGGACCCATTATCATA
NM_029031	Carkl	1.3	3.1	3.14	0.89	4.65	1.74	-2.06742	-0.890805	-1.47911	CCCGGAGTTTCTGAAGTCCTA	CTGGCTCAGCTAACTGAATAA
NM_009974	Csnk2a2	6.7	3.95	3.14	0.89	4.65	1.74	4	-0.402299	1.79885	CAGAACAAGAACCAAATCAAA	AGCGAGCATGATATTCCGAAA
NM_028105	ADCK1	1.4	4.75	3.14	0.89	4.65	1.74	-1.95506	0.0574713	-0.948792	CAGGGCCTACATGGAGAAGAA	AAGGCTGAGATTGTCCTCTTA
NM_007396	Acvr2	4.4	5.85	3.14	0.89	4.65	1.74	1.41573	0.689655	1.05269	CAGGAAGTTGTTGTGCATAAA	TTGGAGGGTGCTATAAACTTA
NM_153066	Ak5	5.1	1.95	3.14	0.89	4.65	1.74	2.20225	-1.55172	0.325262	CTCAGCGGACACCATGACTAA	AAGAAGCAAACTGATCCGTGA
NM_172922	Ankk1	2	5.5	3.14	0.89	4.65	1.74	-1.2809	0.488506	-0.396197	ATCCTCAAAGTTCTAGTTAAA	ATGGAGAAGATTAAGTTTCAA
NM_020572	Aurkc	3.05	3.85	3.14	0.89	4.65	1.74	-0.101124	-0.45977	-0.280447	CGGGCTGGGCTTCACACACAA	CAGAAAGATAACCAATGGTTA
NM_007561	BMPR2	2.35	1.55	3.14	0.89	4.65	1.74	-0.88764	-1.78161	-1.33462	CAGGAATGTCCTGGTAAAGAA	CTGGCTTATCTTCACACAGAA
NM_054054	BRDT	2.3	2.8	3.14	0.89	4.65	1.74	-0.94382	-1.06322	-1.00352	CAGAAATATTTCCTAAATTTA	AAGGTTAATAACAGAGATGAA
NM_177343	CAMK1d	5.4	6.35	3.14	0.89	4.65	1.74	2.53933	0.977011	1.75817	ATGGAGAAAGACCCAAATAAA	CCGGAAGTTCTCGCCCAGAAA
NM_153599	CDK8	2.6	4	7.69	3.07407	7.125	2.53194	-1.65579	-1.23423	-1.44501	CAGTGACAGTCTGTAGCAGTT	GTAGCAGTTGAAGCTGTGAAA
NM_010019	DAPK2	1.5	4	7.69	3.07407	7.125	2.53194	-2.01362	-1.23423	-1.62393	AAACATCATGTTGTTAGACAA	CAGCATCGTCTCCTTGTGCAA
NM_009975	Csnk2b	2	2	7.69	3.07407	7.125	2.53194	-1.85097	-2.02414	-1.93755	CAGGACAAATTTAATCTTACT	GTGGTGGGAATATGAAATAAA
NM_009905	CLK1	3	3	7.69	3.07407	7.125	2.53194	-1.52567	-1.62919	-1.57743	CAGTAATTATAGAATGATTTA	CCGACTCATGATAGCAGGGAA
NM_145621	Camkv	3.2	1	7.69	3.07407	7.125	2.53194	-1.46061	-2.41909	-1.93985	CCGATTCTTAGGAGACTCTAA	CCGGAGTATCTGGCACCAGAA
NM_177922	BC048082	5.4	6	7.69	3.07407	7.125	2.53194	-0.744941	-0.444324	-0.594632	CCGTGAGATTATGCTTCTCAA	CCCAATACTTTCTTCCAATAA
NM_009863	CDC7	2.3	6	7.69	3.07407	7.125	2.53194	-1.75338	-0.444324	-1.09885	CAGAGTGTTTACTGTTGTGAA	TACCTTTGTTTAGTTAGGTAA
NM_007708	Cit	2.7	6	7.69	3.07407	7.125	2.53194	-1.62326	-0.444324	-1.03379	AAGGTATTGGACAATCAGATA	AACGCCGAGCTCAACAACCAA
NM_198415	Ckmt2	2.6	3	7.69	3.07407	7.125	2.53194	-1.65579	-1.62919	-1.64249	CTCCAGCTTCAAGACACTTAA	TCCCTCCAAGTTTATGGGTAA
NM_023243	Ccnh	2.6	2	7.69	3.07407	7.125	2.53194	-1.65579	-2.02414	-1.83996	TAGACAAACTATAATAAACAA	ATGACTTTAGTTAATTATATA
NM_130860	CDK9	3.2	2	7.69	3.07407	7.125	2.53194	-1.46061	-2.02414	-1.74237	CACAGCCTTGAGGGAAATCAA	CAGTTTGATTGGTTAAATTAA
NM_007828	DAPK3	0.5	0.5	7.69	3.07407	7.125	2.53194	-2.33892	-2.61657	-2.47775	CACGCAGTTCCTCAAACAAAT	GACGAACATCTCAGCAGTGAA
NM_013486	Cd2	3	3	7.69	3.07407	7.125	2.53194	-1.52567	-1.62919	-1.57743	AACTCTAAAGATGAAATGTAA	CACCCTGGTCGCAGAGTTTAA
NM_007712	CLK2	3.5	6	7.69	3.07407	7.125	2.53194	-1.36302	-0.444324	-0.903669	CAAGAGCGATATGAAATTGTA	CTGCATCATCTTTGAGTACTA
NM_145608	BC021891	3.8	6	7.69	3.07407	7.125	2.53194	-1.26542	-0.444324	-0.854874	CTGAAGGATTAGAACATAGAA	CAGGTCCTCCCTGTTCTCCAA
NM_201370	BC052883	2.5	2	7.69	3.07407	7.125	2.53194	-1.68832	-2.02414	-1.85623	ATCCAGATCATTGTAAATAAA	CAGGGACTGAACAAGAAATTA
NM_145475	Cerk	3.9	4	7.69	3.07407	7.125	2.53194	-1.23289	-1.23423	-1.23356	CAGATTGTGTGTGTTACTCAA	CTGGTATATTTGAGAAGACAA
NM_008587	MERtk	1.4	1	7.69	3.07407	7.125	2.53194	-2.04615	-2.41909	-2.23262	AAGGAGAGTTTGGGTCTGTAA	CACCAGAAACACAGCCTTCAA
NM_007710	Ckm	2.5	2	7.69	3.07407	7.125	2.53194	-1.68832	-2.02414	-1.85623	CAAGTTCAAGCTGAACTACAA	CCGCGTGATCTCCATGGAGAA
NM_194444	CDK10	0.68	2	7.69	3.07407	7.125	2.53194	-2.28037	-2.02414	-2.15225	AAGGGTTGGTTAACTGGAGTA	CGGGCCTATGGTGTTCCAGTA
NM_183294	CDKL1	1.5	1.5	7.69	3.07407	7.125	2.53194	-2.01362	-2.22162	-2.11762	CACAGCTACAACATTAGATAA	CAGCAAGTATTTAGCATGAAT
NM_007832	Dck	0.6	0.6	7.69	3.07407	7.125	2.53194	-2.30639	-2.57708	-2.44173	AAGCTTATATATAATTAACAA	AGCGGTGGAAATGTTCTTCAA
NM_007714	CLK4	2.9	3	7.69	3.07407	7.125	2.53194	-1.5582	-1.62919	-1.59369	AAGTATGGTGTTGATAATGAA	CCGGAGATACATTGATGAATA
NM_007713	CLK3	2	2	7.69	3.07407	7.125	2.53194	-1.85097	-2.02414	-1.93755	CACGGAGATCACGGTCCAGAA	AAGCAGAAATATTTCTACAAA
NM_145496	BC021917	0.7	0.52	7.69	3.07407	7.125	2.53194	-2.27386	-2.60867	-2.44127	CAGCAGGAGGTGTAACATCAA	TTCAGTGGTGCTGATAGTCAA
NM_172928	BC056929	0.3	3	7.69	3.07407	7.125	2.53194	-2.40398	-1.62919	-2.01658	AAGCAATGTTCTAATGTTGAA	CTCGAAGATCTCTGAGAGAAA
NM_023341	Cabc1	1	1	7.69	3.07407	7.125	2.53194	-2.17627	-2.41909	-2.29768	CAGGAGCAATGCAGTACTAAA	CAGGGTCAGGATAAGCATGAA
NM_027896	Coasy	0.3	1	7.69	3.07407	7.125	2.53194	-2.40398	-2.41909	-2.41154	CACCTGGACGTCAGAATTCTA	AAGGACCAGAGTCACAATGAA
NM_007783	CSK	1.2	1.1	7.69	3.07407	7.125	2.53194	-2.11121	-2.3796	-2.2454	CACAGGCAAGCTGCCAGTCAA	CACCATCGTGGCTGTCACCAA
NM_016756	CDK2	0.5	0.27	7.69	3.07407	7.125	2.53194	-2.33892	-2.70741	-2.52317	CCGAGAGATCTCTCTCCTTAA	CTGGATGTCATCCACACAGAA
NM_016912	CDKL2	10.3	20	7.69	3.07407	7.125	2.53194	0.849038	5.08504	2.96704	CAGGAATAATTCTTTACCTAA	CAGCAGGGATTTATAATATGA
NM_013764	Dguok	10	6	7.69	3.07407	7.125	2.53194	0.751447	-0.444324	0.153562	CAGGTATATCTTTGCAAAGAA	CACCTTTATGAGGAACTTGTA
NM_016904	Cks1b	12	17	7.69	3.07407	7.125	2.53194	1.40205	3.90017	2.65111	ATGGATTTATGTTTCAATGTA	CAGAGCAATCATGTCCCACAA
NM_021315	AF233884	16.6	20	7.69	3.07407	7.125	2.53194	2.89844	5.08504	3.99174	TTGAATGAAGATTTAAATCAA	CAGCACCATAGTTGAAAGCAA
NM_177887	BC022651	10.5	6	7.69	3.07407	7.125	2.53194	0.914098	-0.444324	0.234887	CACGCTGAAAGTACTCAAAGA	CTGGGTGGAATGGGATAGATA
NM_053180	CCRK	10	22	7.69	3.07407	7.125	2.53194	0.751447	5.87494	3.3132	CAGGAGATAGAGGACAGTCAA	CAGGATTTGAGGTTCATATAA
NM_007636	Cct2	7.7	17	7.69	3.07407	7.125	2.53194	0.00325302	3.90017	1.95171	TAGCCTTAAGTTTGAACATTA	CAGACAGTTAATTTATAATTA
NM_007779	Csf1r	9.8	6	7.69	3.07407	7.125	2.53194	0.686387	-0.444324	0.121032	CTGGAAGATCATCGAGAGATA	AAGCTTGAGTTTATCACCCAA
NM_172301	Ccnb1	7	11	7.69	3.07407	7.125	2.53194	-0.224458	1.53045	0.652995	TACATCTGATATCAAGTTGAA	ATGGGTGTGGCTGCCACCATA
NM_027165	Cdk3	11.4	1	7.69	3.07407	7.125	2.53194	1.20687	-2.41909	-0.606112	TAGGCTGTTGGGAGAGTTGAA	CAGACAGTAGGTGTCAGGTTA
NM_153785	CDKL3	11	3	7.69	3.07407	7.125	2.53194	1.07675	-1.62919	-0.276218	TACCTGCATAATAATAATATT	CACGATTACTTTACTAGAGAT
NM_023136	Dtymk	10.3	14	7.69	3.07407	7.125	2.53194	0.849038	2.71531	1.78217	CGACGCCGTATTTGAGATAAA	AATCGTCGTATTTGAGATAAA
NM_026952	CRK7	13.3	38	7.69	3.07407	7.125	2.53194	1.82494	12.1942	7.00958	CAGGAAGTAAGCATTATGAAA	CAGCAGTTGAATCAAAGTGAA
NM_138671	BC004012	9.6	25	7.69	3.07407	7.125	2.53194	0.621327	7.05981	3.84057	CAGATTCTTTCAATAAATAAA	AAGAGTGTGCTTGTCATCAAA
XM_109623	BC030499	12.1	12	7.69	3.07407	7.125	2.53194	1.43458	1.9254	1.67999	TGCAGTGAAGGTGGTGCCCAA	TTCGTTTGGAACTGTCCTGAA
NM_007659	Cdc2a	11	16	7.69	3.07407	7.125	2.53194	1.07675	3.50522	2.29098	TCCATATGAATTTAAATATAA	TCGGGAAATCTCTCTATTAAA
NM_007691	Chek1	12	30	7.69	3.07407	7.125	2.53194	1.40205	9.03458	5.21831	CACAGGGATATTAAACCAGAA	CAGGAATATTCTGATTGGAAA
NM_147778	Commd3	9.6	17	7.69	3.07407	7.125	2.53194	0.621327	3.90017	2.26075	CACCGAGTATCAGAACAATAA	CTGGATATTTGGTGACCTTAA
NM_007631	Ccnd1	10.5	17	7.69	3.07407	7.125	2.53194	0.914098	3.90017	2.40714	TAGGGATGAAATAGTGACATA	CAGAAGAGTATTTATGGGAAA
NM_009870	CDK4	4.9	6	7.69	3.07407	7.125	2.53194	-0.907592	-0.444324	-0.675958	ACCCTAGTGTTTGAGCATATA	CCGAACTGATCGGGACATCAA
NM_013689	TEC	10.6	18	7.69	3.07407	7.125	2.53194	0.946629	4.29513	2.62088	AAGTTATATATTTATAAGTAA	AACAATAATATCATGATTAAA
NM_138306	Dgkz	11.2	24	7.69	3.07407	7.125	2.53194	1.14181	6.66485	3.90333	CAGGACGAGATTTACATCCTA	CAGGGTCAGTATGCACGACTA
XM_619711	Cdc42bpa	4.8	5	7.69	3.07407	7.125	2.53194	-0.940123	-0.839278	-0.8897	AAGCAAAGATTTAGAAATTAA	AAGAAAGATCATTTAATTTAA
NM_144847	BC011468	8.8	13	7.69	3.07407	7.125	2.53194	0.361085	2.32036	1.34072	ATGGGACATCTAATAAATTAA	CAGGCTCTCACTAGATTAATA
NM_181420	BC032265	10	13	7.69	3.07407	7.125	2.53194	0.751447	2.32036	1.5359	CTCCATCTAGATCAAGTCTTA	CTCAGAGGAAAGGTTATGAAA
NM_007661	Cdc2l1	7.5	7	7.69	3.07407	7.125	2.53194	-0.0618074	-0.0493693	-0.0555883	CAAGATCTACATTGTGATGAA	CACGTCGCTGAGGGAAATCAA
NM_016681	Chek2	9.1	5	7.69	3.07407	7.125	2.53194	0.458676	-0.839278	-0.190301	CAGGATGGATTCTCCAATCTA	CAGAAACACATAATCATTAAA
NM_007700	Chuk	9.7	7	7.69	3.07407	7.125	2.53194	0.653857	-0.0493693	0.302244	ATGGATCACATTCTCAATTTA	AAGCAGAAGATTATTGATCTA
NM_007632	Ccnd3	8	10	7.69	3.07407	7.125	2.53194	0.100844	1.13549	0.618169	CAGCGTGTCCTGCAGAGTTTA	TTGCTTTGAATACAACTGTAA
NM_007668	CDK5	7	17	7.69	3.07407	7.125	2.53194	-0.224458	3.90017	1.83786	CCGGGAGATCTGTCTACTCAA	TGGACTTTATTTAATTTCATA
NM_134040	Ddx1	12.5	14	7.69	3.07407	7.125	2.53194	1.5647	2.71531	2.14001	CAGGAAAGAAATCTCATAATA	AAGTATATTGATAATCCTAAA
NM_016811	Dgka	7.9	10	7.69	3.07407	7.125	2.53194	0.0683134	1.13549	0.601903	TACAATCAAGATCACCCATAA	CAGACAGAACAAATAAACGAA
NM_183016	Cdc42bpb	7.8	5	7.69	3.07407	7.125	2.53194	0.0357832	-0.839278	-0.401747	AACAATTTACCTGTCAATAAA	CCCGGTGTCGTTGCCAGTCAA
NM_145419	BC016235	8.2	21	7.69	3.07407	7.125	2.53194	0.165904	5.47999	2.82295	CAGGTACTGTTTATCATTCAT	AAGGACTGTTAGGTATACAAA
NM_027498	BC033915	8.7	10	7.69	3.07407	7.125	2.53194	0.328555	1.13549	0.732024	AAGGCCAAGGTTGCTATTAAA	CCGGGAGGTTCAGATAATGAA
XM_127221	Cdc2l5	7.7	10	7.69	3.07407	7.125	2.53194	0.00325302	1.13549	0.569373	TACAGCAATTAGAGAAATTAA	AAGGAAATCGTGACTGATAAA
NM_001025566	Chka	8.7	21	7.69	3.07407	7.125	2.53194	0.328555	5.47999	2.90427	CAGCTTGGTGGCCGAACCCAA	CAGGGCCTACCTGTGGTGTAA
NM_021273	Ckb	6.9	14	7.69	3.07407	7.125	2.53194	-0.256989	2.71531	1.22916	CTGCCGCTTCCTAACTTATTA	CGGAGTGAAACTACTCATTGA
NM_007633	Ccne1	7	6	7.69	3.07407	7.125	2.53194	-0.224458	-0.444324	-0.334391	TTGGAGGATCATGTTAAACAA	AGCCATATTGTCAGAACAGAA
NM_009873	CDK6	6.6	8	7.69	3.07407	7.125	2.53194	-0.354579	0.345585	-0.00449707	ACGGACGGACAGAGAAACCAA	CCCAGCTGAGTTATGATGTAA
NM_029653	DAPK1	1.2	2	7.69	3.07407	7.125	2.53194	-2.11121	-2.02414	-2.06768	CACATTCTTTATGCTCCTGAA	AAGGATTGACGTCCAGGATAA
NM_178681	Dgkb	5.2	2	7.69	3.07407	7.125	2.53194	-0.810002	-2.02414	-1.41707	CACATGCTTCATATACAATAA	CACATGGATTACTATAGAATA
NM_178626	Cdc42se2	2.4	5	7.69	3.07407	7.125	2.53194	-1.72085	-0.839278	-1.28006	CAGAATTTATTATATAGTTAA	TCCACTTTGCTTACTATCTAA
NM_145497	BC016495	0.8	0.8	7.69	3.07407	7.125	2.53194	-2.24133	-2.49809	-2.36971	AAGAGAAAGATTGTTATCTAA	CAGCAGCATTACCCAAAGTAA
XM_140553	BC046418	1.7	1	7.69	3.07407	7.125	2.53194	-1.94856	-2.41909	-2.18383	CAGGGACAATGTAAACAAGAA	AAGAAGTATTTATCTCTTTAA
NM_198164	Cdc2l6	2.1	4	7.69	3.07407	7.125	2.53194	-1.81844	-1.23423	-1.52633	AAGGATGCTTATAAACAGTAA	CAGAATCAAGAGGAAATGTAA
NM_007692	Chkb	2	6	7.69	3.07407	7.125	2.53194	-1.85097	-0.444324	-1.14765	TGGGTTTATGATTATACTTAT	CAGCCTCAAGGACGAGATGAA
NM_009897	Ckmt1	2.3	3	7.69	3.07407	7.125	2.53194	-1.75338	-1.62919	-1.69128	CCAGGACTTCTGCATATTTAA	ACGGGTCATCTCTATGGAGAA
NM_153569	GAK	4	3	7.69	3.07407	7.125	2.53194	-1.20036	-1.62919	-1.41478	CTGGATGCTTGTGATATTCAA	CTCAAGAGAGTTGAATGTAAA
NM_009874	CDK7	2.8	4	7.69	3.07407	7.125	2.53194	-1.59073	-1.23423	-1.41248	TCCCGATTATGTGACATTTAA	TGGGCTGTTGGTTGTATATTA
NM_022014	Fn3k	8.3	4.5	4.36	1.55	9.33	4.04	2.54194	-1.19554	0.673195	CCGGATCTGTTTGCGGGTATA	TACCAGCTCTTTAACTACCTA
NM_016905	Galk1	4.05	12.35	4.36	1.55	9.33	4.04	-0.2	0.747525	0.273762	CAAGGGAGTGATTCAACATTA	CTCGGGCATCCTCCTTCTCTA
XM_484893	Dgkd	4.8	10.25	4.36	1.55	9.33	4.04	0.283871	0.227723	0.255797	CCGCCTTGTGACCAAGTTTAA	CTGGACAGCAATCGCCATTAA
NM_198021	SCYL2	8.2	16.6	4.36	1.55	9.33	4.04	2.47742	1.7995	2.13846	AAGAAGAATATATCAAATTAA	CTGGATCAGTTGAGTCGTTTA
NM_207210	DYRK4	4.05	6.9	4.36	1.55	9.33	4.04	-0.2	-0.601485	-0.400743	CAGGTATTCTTTGATTCCAAA	CACATGCTTTATGTAGAGAAA
NM_010140	EphA3	7.2	4.45	4.36	1.55	9.33	4.04	1.83226	-1.20792	0.312169	ACAGATGGAAATGATAAATAA	TACCTTCAACATCATATGTAA
NM_010143	EphB3	7.5	22.15	4.36	1.55	9.33	4.04	2.02581	3.17327	2.59954	CAGGATGTCATTAATGCTGTA	CCCAAACCTCTTCATATTGAA
NM_010121	Eif2ak3	3.8	9.7	4.36	1.55	9.33	4.04	-0.36129	0.0915842	-0.134853	AACCATTATGTTAATAAGCTA	TACAACTAACTTCTTCAATTA
NM_172891	Styk1	5.6	5.8	4.36	1.55	9.33	4.04	0.8	-0.873762	-0.0368812	CAGCATGATCACATAAGTCTA	CAGAGAAGAAGTAATCTTATA
NM_201601	FGFR2	7.5	3.4	4.36	1.55	9.33	4.04	2.02581	-1.46782	0.278992	CCGAATGAAGACCACGACCAA	CACATAAACGGCAGTGTTAAA
NM_172283	Fuk	5.25	5.55	4.36	1.55	9.33	4.04	0.574194	-0.935644	-0.180725	CTGGAATGAGTTCTTCAAGAA	CAGGACCAAGTCAGTGGCCTA
NM_175154	Galk2	6.6	4.4	4.36	1.55	9.33	4.04	1.44516	-1.2203	0.112432	AAGGTCCTTGCTAAACACAAA	TGCCTGGTAGATGGAAATATA
NM_019505	Dgke	4.25	7.35	4.36	1.55	9.33	4.04	-0.0709677	-0.490099	-0.280533	CAGGTGTTTGATGTAACTAAA	CCCATTAATAATCCTAGCCAA
NM_172911	D8Ertd82e	5.7	9.75	4.36	1.55	9.33	4.04	0.864516	0.10396	0.484238	TCGGAGGATGACAGTGACCAA	CTGGCCCAAGATGAACTCGAA
NM_032418	Dm15	2.7	2.9	4.36	1.55	9.33	4.04	-1.07097	-1.59158	-1.33128	TGCCATGAAGATTATGAATAA	CGGGAAGAAAGGGATGTATTA
NM_007936	EphA4	7.85	7.35	4.36	1.55	9.33	4.04	2.25161	-0.490099	0.880757	GAGGGTGTACATTGAAATTAA	CCCGCGAATGAAGTTACTTTA
NM_010144	EphB4	10.3	5	4.36	1.55	9.33	4.04	3.83226	-1.07178	1.38024	CAGGAGGTTGGTGGTGGTCAA	CACAGGGAAAGTTAATATCAA
NM_013719	Eif2ak4	5.1	2	4.36	1.55	9.33	4.04	0.477419	-1.81436	-0.668469	AACCATCAACTCACTAATAAA	CAGGGCCTAGCTGGTGAAGAA
NM_023058	AW209059	3.85	8.65	4.36	1.55	9.33	4.04	-0.329032	-0.168317	-0.248675	CTGGACCATCTACATAGTCAA	CAACGTGTGTGTGGCAAAGAA
NM_008010	FGFR3	5.75	5.35	4.36	1.55	9.33	4.04	0.896774	-0.985149	-0.0441872	CCGGAGCGAATGGATAAGAAA	TACAAGTTTATCTATCTATAA
NM_008054	FYN	9.6	11.1	12.025	5.98	12.025	5.98	-0.405518	-0.154682	-0.2801	CTCGTTGTTTCTGGAGAAGAA	CAGGAGTGCTCCAGTGAATAA
NM_010208	FGR	8.6	10.25	12.025	5.98	12.025	5.98	-0.572742	-0.296823	-0.434783	CCCACTCATTTCACAGATGAA	ATGTGTGTATTCATTATGTAA
XM_484397	Dgkh	16.1	14.1	12.025	5.98	12.025	5.98	0.681438	0.34699	0.514214	CAGGTGGAGTATAATGACCTA	TCGCATAGTGCCAAAGTTTAA
NM_019978	DCAMKL1	8.1	14.2	12.025	5.98	12.025	5.98	-0.656355	0.363712	-0.146321	AACGGGATTCATAGAAACAAA	CACGTGGTGTGTATTAACTTA
NM_023913	Ern1	8.6	11.6	12.025	5.98	12.025	5.98	-0.572742	-0.0710702	-0.321906	CAGGATGTAAGTGACCGAATA	AGCAAGATATTTGGTATGTTA
NM_007937	EphA5	8.7	7.25	12.025	5.98	12.025	5.98	-0.55602	-0.798495	-0.677258	CAGAATCTTTATTGAACTCAA	AACCTTTGAGTTTATAATCAA
NM_007680	EphB6	10.75	12.45	12.025	5.98	12.025	5.98	-0.213211	0.0710702	-0.0710702	CAGGAGGTACTAAATGCAATA	CAGAGTAAATGAAGAGAGCAA
NM_173432	PSKH1	11.2	14	12.025	5.98	12.025	5.98	-0.13796	0.330268	0.0961538	CTGCAGTTATTTATTTGTGTA	CAGCTCCTCTCTGTACCTTTA
NM_008011	FGFR4	8.7	12.5	12.025	5.98	12.025	5.98	-0.55602	0.0794314	-0.238294	CACATTGACTACTATAAGAAA	CTCAGAGAAGTTAAGCATTAA
NM_010237	FRK	7.05	11.8	12.025	5.98	12.025	5.98	-0.83194	-0.0376254	-0.434783	CAGGATCAATTAACTTAATTA	CAGGCTGTTATTATGAAGGAA
NM_138650	Dgkg	9.45	13.75	12.025	5.98	12.025	5.98	-0.430602	0.288462	-0.0710702	CCCATACAACATCATGAACAA	CCGGATGACGTTTCACCGCAA
NM_012016	Ern2	8.9	9.9	12.025	5.98	12.025	5.98	-0.522575	-0.355351	-0.438963	CAGGACCAGAGGAGATTTCAA	CAGGCTGTTGCTGCACACTCA
NM_007938	EPHA6	8.3	12.95	12.025	5.98	12.025	5.98	-0.62291	0.154682	-0.234114	ATGGGAGAACTAGGATGGAAA	TGCAGTCACGTCTCCAACCAA
NM_019730	Nme3	5.9	10.8	12.025	5.98	12.025	5.98	-1.02425	-0.204849	-0.614548	ATGGAGGTTGGCAAGAATGTA	CTTGTTGCCTTTCATAATAAA
NM_177898	NEK5	9.1	8.55	12.025	5.98	12.025	5.98	-0.48913	-0.581104	-0.535117	AACGACATGAAGGAAATTAAA	CAGGCTGTTTATTGTAATGGA
NM_020009	Frap1	9.55	17.8	12.025	5.98	12.025	5.98	-0.41388	0.965719	0.27592	CACCAGTGAAATGCTGGTCAA	CACAATCATTCTTCTCATTGA
NM_019497	Gprk2l	12.5	14.15	12.025	5.98	12.025	5.98	0.0794314	0.355351	0.217391	CTGCAGCATGTTACTCATCAA	CCCAATATTCAAGGATATAAA
XM_355841	Gm1079	5.85	15.65	12.025	5.98	12.025	5.98	-1.03261	0.606187	-0.213211	CCCGAGGGACTACCCATCCAA	CTGGTCCAAACTGAGGTGGAA
NM_199011	Dgkq	16.5	18.75	12.025	5.98	12.025	5.98	0.748328	1.12458	0.936455	CAAGATTGTTCAGATGAATAA	CACAAGCAGGTTCCACAACAA
NM_013690	Tek	6.35	12.85	12.025	5.98	12.025	5.98	-0.948997	0.13796	-0.405518	AAGGAGGTAAACTAGGATTTA	CAGGAAGGTATGAGTACAAAT
NM_010141	EphA7	8.2	16.1	12.025	5.98	12.025	5.98	-0.639632	0.681438	0.020903	AAGAATATATTTGTCAAATAA	AACGTTTAATTTGTACTATTA
NM_019731	Nme4	8.75	15.7	12.025	5.98	12.025	5.98	-0.547659	0.614548	0.0334448	CAGCTCTTATCAGCTACATGA	ACCTACTACCTCTGTCAACAA
NM_023229	FASTK	6.75	14.95	12.025	5.98	12.025	5.98	-0.882107	0.48913	-0.196488	CAACAGCAAGGTGGTACAGAA	AAGAACTGACTCCTCACGTAA
NM_010228	FLT1	6.2	11.75	12.025	5.98	12.025	5.98	-0.97408	-0.0459866	-0.510033	CTGGTTCTGCTTAAAGACTTA	CACCATAGTATCAGCAAGCAA
NM_007890	DYRK1A	10.55	6.8	12.025	5.98	12.025	5.98	-0.246656	-0.873746	-0.560201	CAGGATGATATGAGACTTGAA	ACCCGTAAACTTCATAATATT
NM_007939	EphA8	16.75	11.6	12.025	5.98	12.025	5.98	0.790134	-0.0710702	0.359532	CACGTGTGTGACCGCAGATAA	ATCACTTGTGATGAGAATAAA
NM_175443	Etnk2	10.25	13.1	12.025	5.98	12.025	5.98	-0.296823	0.179766	-0.0585284	ACGGTAGAAATATGAACTAAA	CAGATAGTTATGAATATATTT
NM_080637	Nme5	4.7	13.75	12.025	5.98	12.025	5.98	-1.22492	0.288462	-0.468227	CCAGATGTTGTTGACAAAGAA	AAGTAACAGTTTAGTAGCCAA
NM_010194	FES	6.85	24	12.025	5.98	12.025	5.98	-0.865385	2.00251	0.568562	CAGCCTGAGAAAGACGTACAA	CAGGGCGGTGCCCAAGGACAA
NM_010229	FLT3	5.85	12.1	12.025	5.98	12.025	5.98	-1.03261	0.0125418	-0.510033	CACGCTGAATATAAGAAAGAA	CAGGTGAAGATTCACAGAGAA
NM_011938	GPRK6	4.45	8.25	4.36	1.55	9.33	4.04	0.0580645	-0.267327	-0.104631	CAGAGGCGAGATGTAGGAGAA	CAGGCTATTTATTGCAAGGAT
NM_001003920	Gm1100	7.35	5.25	4.36	1.55	9.33	4.04	1.92903	-1.0099	0.459566	TACGAGAACAAGAAATATTTA	CTGGAGCAAATTCAGAAACAT
NM_022563	DDR2	8.85	14.65	4.36	1.55	9.33	4.04	2.89677	1.31683	2.1068	CAGGAAACTGTTGGCCTTCAA	ACCCATGTACAAGATCAACTA
NM_010092	DYRK1B	5.5	14.3	4.36	1.55	9.33	4.04	0.735484	1.2302	0.982841	ACGGCTGTTGGAGCTGATGAA	ATCAAGATCATCAAGAACAAA
NM_023580	EphA1	1.7	3.6	4.36	1.55	9.33	4.04	-1.71613	-1.41832	-1.56722	AGGGTTTAATATATACACTTA	ACCCAGGGTCTTGCTGACAAA
NM_173447	EphB1	2.8	3.2	4.36	1.55	9.33	4.04	-1.00645	-1.51733	-1.26189	AGGGAAGTTTCTTCAAATAAA	CACGGGAAACCAAACACGTAA
NM_007908	eEF2K	4.75	4.45	4.36	1.55	9.33	4.04	0.251613	-1.20792	-0.478154	CAGGACGAAGAAACTCTCCAA	CAGAGCTACTATAGCAACCTA
NM_018757	Nme6	6.25	3.8	4.36	1.55	9.33	4.04	1.21935	-1.36881	-0.0747285	CAGAGTATTTCGAGCACGCTA	CTCCATGAGCTGGCAGGTCTA
NM_008000	Fert2	10.85	1.9	4.36	1.55	9.33	4.04	4.1871	-1.83911	1.17399	CACATCCATGGTCCTATTAAA	CCCAATATTGTCAAACTGATA
NM_013520	Flt3l	7.65	4.25	4.36	1.55	9.33	4.04	2.12258	-1.25743	0.432577	CTCCTCCAACTTCAAAGTGAA	CGGGCATGCTATATACAACAA
NM_011881	Grk1	4.1	2.45	4.36	1.55	9.33	4.04	-0.167742	-1.70297	-0.935356	CAAGAATATGTCATCAATAAA	AAGGTGTAAATGCTCAAAGAA
XM_133316	Gm162	3.8	2.75	4.36	1.55	9.33	4.04	-0.36129	-1.62871	-0.995002	CTCGATGACCTGAGTCTGCAA	TACAGATTATTCTTACAGAAA
NM_144553	Dlg7	2.75	7.7	4.36	1.55	9.33	4.04	-1.03871	-0.403465	-0.721088	ATAGAGCATGATGTAAATAAA	CCAGGAGGGCTTTAAATTTAA
NM_145508	DYRK3	5.05	3.65	4.36	1.55	9.33	4.04	0.445161	-1.40594	-0.48039	CCGGATCTTGGAGCATCTTAA	CAGAGACTGATACATATCATA
NM_010139	EphA2	6.15	1.7	4.36	1.55	9.33	4.04	1.15484	-1.88861	-0.366888	ACCCATGATGATTATCACAGA	AAGGATGGTGAGTTCAGTGTA
NM_010142	EphB2	4.85	4.1	4.36	1.55	9.33	4.04	0.316129	-1.29455	-0.489213	CACGGACAAGCTACAACACTA	TTCCAGGAACATTAACATGAA
NM_013557	Eif2ak1	10	4.75	4.36	1.55	9.33	4.04	3.63871	-1.13366	1.25252	CAGCATTATGCAATTAAGAAA	CACAAACGTCACGCTACTTAA
NM_013726	AA545217	7.05	3	4.36	1.55	9.33	4.04	1.73548	-1.56683	0.0843261	CAAGTTGTTGATGATATTGTA	AAGGCCGATAATAGACTGGAA
NM_010206	FGFR1	9.15	3.3	4.36	1.55	9.33	4.04	3.09032	-1.49257	0.798874	CTGGGCTGGAGTACTGCTATA	CACCTGGAGCATCATAATGGA
NM_008029	FLT4	1.95	7.8	4.36	1.55	9.33	4.04	-1.55484	-0.378713	-0.966776	CCGGCCTGGTCTAGAACCTAA	CACGCGGTTCCTGATGGGCAA
XM_132499	Lmtk2	0.9	1.6	4.66	1.32	4.66	2.3	-2.84848	-1.33043	-2.08946	ATCGAGCATGTTTCTATATAA	CCCGTTTATATTTATATCTAT
NM_008600	Mip	0.7	1.4	4.66	1.32	4.66	2.3	-3	-1.41739	-2.2087	CCGAGGAAACCTAGCGCTCAA	CTCCTCAATCTAAACGCTTAA
XM_138612	Gm270	2.1	2.45	4.66	1.32	4.66	2.3	-1.93939	-0.96087	-1.45013	CAGCAGCAGTTCCGTATTAAA	AAGCTGTTCCATATCATTGAA
NM_010294	Gk2	2.5	1.15	4.66	1.32	4.66	2.3	-1.63636	-1.52609	-1.58123	TACGATCTTGATGGAACGATA	CAGGTGGAACTGACACAAGAA
NM_030704	Hspb8	0.75	0.9	4.66	1.32	4.66	2.3	-2.96212	-1.63478	-2.29845	TCCCTGGATGATGTAGTAATA	ACGGTGAATAATAATGATGAT
NM_015755	HUNK	2.4	1.15	4.66	1.32	4.66	2.3	-1.71212	-1.52609	-1.6191	CACAGTTAGTTTAGAAGTTAT	CGCGTGAAAGAAGAAATGTTA
NM_177914	C130007D14	1.95	1.2	4.66	1.32	4.66	2.3	-2.05303	-1.50435	-1.77869	CAGGGTCTACCTGACAATAAA	ACCCTCTAATTTATTATGATA
XM_205854	Itpkb	2.65	3.75	4.66	1.32	4.66	2.3	-1.52273	-0.395652	-0.95919	CTGCATCTGGATTATGAGCAA	TAGCTTAACGTTGGCTACTAA
NM_008363	IRAK1	0.9	1.7	4.66	1.32	4.66	2.3	-2.84848	-1.28696	-2.06772	CAGGTATACAAGAGACTAGAA	CAGGGAGGCACTACCAGAGAA
NM_010589	JAK3	1.3	1.45	4.66	1.32	4.66	2.3	-2.54545	-1.39565	-1.97055	CAGCGACTTCATCGTCAAGTA	CGGCCTCATTACATCAGATTA
NM_146191	LRRK1	2	2.05	4.66	1.32	4.66	2.3	-2.01515	-1.13478	-1.57497	AAGGAGCATATCAACATCAAA	ACGCCTGGCAATGATATCAAA
NM_008547	MAK	2.2	2	4.66	1.32	4.66	2.3	-1.86364	-1.15652	-1.51008	CACGCCAATGTGATTAAACTA	AAAGAAGTATTTAGAGTTCTA
NM_198628	Gm711	2.15	1.6	4.66	1.32	4.66	2.3	-1.90152	-1.33043	-1.61597	CCAGAATATCATGGAGAATAA	CTGCCTGGTGATGGATTATTA
NM_001031667	GSK3A	1.1	0.1	4.66	1.32	4.66	2.3	-2.69697	-1.98261	-2.33979	CTGGGTGTAAATAGATTGTTA	CCCTAACTATACGGAGTTCAA
NM_010418	Herc2	3.55	1.35	4.66	1.32	4.66	2.3	-0.840909	-1.43913	-1.14002	CAGGTGGAAATTCCTTAAATA	CTGGATCGTTTCAACCATTTA
NM_008307	Htf9c	0.5	1	4.66	1.32	4.66	2.3	-3.15152	-1.5913	-2.37141	CAGACTGAATATCGTAATAAA	CAGAGACAACAGCACAATAAA
NM_173019	C230090D14	1.1	4.75	4.66	1.32	4.66	2.3	-2.69697	0.0391304	-1.32892	CCGGGACATAGTCAAGACGTA	CAGGGATCTGTCCTACATCAA
NM_181593	Itpkc	0.3	0.3	4.66	1.32	4.66	2.3	-3.30303	-1.89565	-2.59934	TCCAATGGAAATGATCCATTA	CTGACAGACTTTATATATATA
NM_022986	Irak1bp1	1.25	1.25	4.66	1.32	4.66	2.3	-2.58333	-1.48261	-2.03297	TTGCTTGTATTTGTTGTATAA	AACATATTGTATGGCATATTA
NM_031170	Krt2-8	2	1.2	4.66	1.32	4.66	2.3	-2.01515	-1.50435	-1.75975	GACAGAGATCTCCGAGATGAA	CACGGTGTCTCTGGCGGCTTT
NM_025730	LRRK2	1.95	0.2	4.66	1.32	4.66	2.3	-2.05303	-1.93913	-1.99608	CACGAAGGAACTCCTAAATAA	CTCCAAGTTATTTGAAGATAA
NM_008551	MAPKAPK2	1.9	2.2	4.66	1.32	4.66	2.3	-2.09091	-1.06957	-1.58024	CTAAACAAATTTAATAGTTAA	CAGGTCCTTTCCCATCTACAA
NM_010353	Gsg2	2	1.4	4.66	1.32	4.66	2.3	-2.01515	-1.41739	-1.71627	AAGATGAAATTTAAGACTAAA	CACAGACAAGATTCTGAATAA
NM_019827	GSK3B	3.65	2.2	4.66	1.32	4.66	2.3	-0.765152	-1.06957	-0.917358	TAGCCTGGAAATGAAATTAAA	CCCAAATTATACAGAATTCAA
NM_010407	HCK	0.85	1	4.66	1.32	4.66	2.3	-2.88636	-1.5913	-2.23883	AACTGTTAGAATAGTATTTAA	CACAATCTCTTTCTGACTCTA
NM_172504	4930509O22	3.7	3.15	4.66	1.32	4.66	2.3	-0.727273	-0.656522	-0.691897	CACAAGTTAACTCTTTCCAAA	GAGCACGTTATCAACATCAAA
XM_622408	LOC545963	2.45	1.95	4.66	1.32	4.66	2.3	-1.67424	-1.17826	-1.42625	CAGCTCTTTAATCACCACCAA	GAGGCTGTGTTCAGAATCCAA
NM_013785	Ihpk1	1.3	3.55	4.66	1.32	4.66	2.3	-2.54545	-0.482609	-1.51403	CCGGACAGAACAGTAAACTAA	CCGCTTGTGTCTGGTCGTATA
NM_172161	IRAK2	3.9	1.35	4.66	1.32	4.66	2.3	-0.575758	-1.43913	-1.00744	CACCCTCATCCCGACAATAAA	CTCAGTATCCTTGTAAGATAA
NM_008439	Khk	2.35	2.1	4.66	1.32	4.66	2.3	-1.75	-1.11304	-1.43152	CTCCCGTACCATTATACTCTA	CCGGGTGTCGGTGGAGATAGA
NM_203345	LTK	1.25	2.3	4.66	1.32	4.66	2.3	-2.58333	-1.02609	-1.80471	CCGGACCTTGCTCCCAGTCAA	AGTAATAATAATGGTAATAAA
NM_010765	MAPKAPK5	4.55	3.95	4.66	1.32	4.66	2.3	-0.0833333	-0.308696	-0.196014	AAGGAGAAGTCTGGCATCATA	AACATAGTTCAGATTATTGAA
NM_010292	GCK	0.3	0.7	4.66	1.32	4.66	2.3	-3.30303	-1.72174	-2.51238	CAGATGAAACACAAGAAACTA	CACAATGATCTCCTGCTACTA
NM_145067	Gucy2c	2	3.2	4.66	1.32	4.66	2.3	-2.01515	-0.634783	-1.32497	ACCATGCTGGATATTAGGTAA	CAGCGTCCTGATGATGGACAA
NM_134250	Havcr2	2	1.2	4.66	1.32	4.66	2.3	-2.01515	-1.50435	-1.75975	CCCATCTATAACAGAATCAAA	CAGACTCTTCTTACACAAGAA
NM_172792	4932414J04	6.15	3.175	4.66	1.32	4.66	2.3	1.12879	-0.645652	0.241568	TAGAAATAATAAAGTATGATA	CCGATAGATGACAGTTTCCAA
NM_010583	ITK	2.25	0.5	4.66	1.32	4.66	2.3	-1.82576	-1.8087	-1.81723	CAGGGTGTTCTACTACTTCAA	CACCTGGATCTGAGTTCACAA
NM_010568	INSR	2.65	5.7	4.66	1.32	4.66	2.3	-1.52273	0.452174	-0.535277	CAGGAAGACCTTCGAGGATTA	CCGGACCATGCCTGAAGCTAA
NM_028679	IRAK3	1.7	1.8	4.66	1.32	4.66	2.3	-2.24242	-1.24348	-1.74295	CTGGATGTTCGTCATATTGAA	AAGGTTGTAGGGAATGTCTAA
NM_010612	KDR	2.2	3	4.66	1.32	4.66	2.3	-1.86364	-0.721739	-1.29269	CAGGCTGGTGTTCTTCCTCTA	AGGGTCGATTTCAAACCTCAA
NM_010718	LIMK2	1.25	2.5	4.66	1.32	4.66	2.3	-2.58333	-0.93913	-1.76123	CACGGAGGACAGGATGGATAA	ATGGGTTTGGTTATAAATACA
NM_021461	Mknk1	2.4	5.4	4.66	1.32	4.66	2.3	-1.71212	0.321739	-0.695191	CAGGCCTTTACCATCCACAAA	CAGATTTGCATATATGACATA
NM_010293	Gk-rs1	3.85	4.55	4.66	1.32	4.66	2.3	-0.613636	-0.0478261	-0.330731	AAGCAATAACTTTGTCAAGAA	CCAGCAGTTGTTTCAATGTAA
NM_008192	Gucy2e	1.55	2	4.66	1.32	4.66	2.3	-2.35606	-1.15652	-1.75629	CACCTGCTAGATCCTGTCTTA	CTGGAGGATCTGATCCGAGAA
NM_013820	Hk2	4.05	1.6	4.66	1.32	4.66	2.3	-0.462121	-1.33043	-0.896278	CAGCCTTGTAACACTAATAAA	AACCTGGATAGGTTTAATAAA
NM_177599	4932415M13	4.05	4.35	4.66	1.32	4.66	2.3	-0.462121	-0.134783	-0.298452	TACAAGAAACATGCTCTGTTA	GAGAATTATACTTGACGTTAA
NM_019777	Ikbke	3.95	4.75	4.66	1.32	4.66	2.3	-0.537879	0.0391304	-0.249374	CAGATTCATGAGGATAACAAA	AAGGTAAATTTCAGTCATCTA
NM_011832	Insrr	3.95	2.55	4.66	1.32	4.66	2.3	-0.537879	-0.917391	-0.727635	CAGGTGGTTAACAGCTTGAAA	CTGGAGAAGACTCAATAAATA
NM_029926	IRAK4	2.6	3.2	4.66	1.32	4.66	2.3	-1.56061	-0.634783	-1.09769	ATGGTTGAAATCAGTACTGAA	CAGTTTGATCAAGAAATTAAA
NM_013571	Ksr	3.45	2.25	4.66	1.32	4.66	2.3	-0.916667	-1.04783	-0.982246	CACCAAGTGCTCAGTGTCTAA	CACCAGAAGGTTCTAGACCTA
NM_010717	LIMK1	1.5	1.7	4.66	1.32	4.66	2.3	-2.39394	-1.28696	-1.84045	CTGAGTTAATACCAAATATAA	CACAATAGTAATACATGTTGA
NM_021462	Mknk2	5.9	6.25	4.66	1.32	4.66	2.3	0.939394	0.691304	0.815349	CCGAACTACTATGCAATACAA	CAGGGACATAGGAATGTTCTA
NM_015828	Gne	2.7	2.8	4.66	1.32	4.66	2.3	-1.48485	-0.808696	-1.14677	CCCGATCATGTTCGGCATCAA	CTCCACACACATACAAATAAA
NM_001007576	Gucy2f	2.3	1.9	4.66	1.32	4.66	2.3	-1.78788	-1.2	-1.49394	CAGCAATGGGATATAACTTAA	ATGGATTTGCTTACTTTATAA
NM_010432	HIPK1	1.15	1.5	4.66	1.32	4.66	2.3	-2.65909	-1.37391	-2.0165	CTGATTCATGCTGACCTTAAA	CAGCTTCAACCTCGCAGGAAA
NM_177706	4933423E17	2.25	4.15	4.66	1.32	4.66	2.3	-1.82576	-0.221739	-1.02375	AGGCCTGTTATTGGCAACAAA	AACATTTATCTGATTATGGAA
NM_010547	Ikbkg	2.1	3.6	4.66	1.32	4.66	2.3	-1.93939	-0.46087	-1.20013	CCGGGAGAAGCTGGTGGAGAA	CAGGATTGAGGATATGAGGAA
NM_010513	IGF1R	4.95	3.2	4.66	1.32	4.66	2.3	0.219697	-0.634783	-0.207543	AACCTTAATGACAACACTTAA	ATCCTAATGTATGAAATTAAA
NM_019987	ICK	2.2	2.65	4.66	1.32	4.66	2.3	-1.86364	-0.873913	-1.36877	AACATTGATTTGAATGCAATA	TGCCAATATCGTAAAGTTAAA
NM_021099	KIT	5.05	4.25	4.66	1.32	4.66	2.3	0.295455	-0.178261	0.0585968	TTGGATATTCTTGAAAGTTTA	AACGTAGATTTGGTTGTTGAA
NM_010693	LCK	2.95	2.45	4.66	1.32	4.66	2.3	-1.29545	-0.96087	-1.12816	ATCAAGTTGAATGTCAACAAA	ATCGAAGAACAGAATTACATA
NM_145515	MARK1	2.2	2.1	4.66	1.32	4.66	2.3	-1.86364	-1.11304	-1.48834	CACATTTAATTTAAACCAGAA	CAGCCTGGAGCAAATAATGAA
NM_199472	MGC68323	1.7	2.1	4.66	1.32	4.66	2.3	-2.24242	-1.11304	-1.67773	TACTTCAGTGTTTGTTCAATA	CTGGATAACCCACCCGAGCAA
XM_129326	Gucy2g	1.3	1.4	4.66	1.32	4.66	2.3	-2.54545	-1.41739	-1.98142	CTGCCTGATGTGCGAACTAAA	TTGGAAGGAAGTACTGACAAA
NM_010433	HIPK2	1	2.85	4.66	1.32	4.66	2.3	-2.77273	-0.786957	-1.77984	TACCAGCTGAATATTTATTAA	AACCAATACCCTTACATATAA
NM_172805	6430546I09	2.45	1.8	4.66	1.32	4.66	2.3	-1.67424	-1.24348	-1.45886	CTGGGCCGTGTTGCTAGGAAA	CACACTTTACATTTATTTATA
NM_172584	Itpk1	1.8	1.2	4.66	1.32	4.66	2.3	-2.16667	-1.50435	-1.83551	TGGAATTGACATCATCATTAA	AAGGAGTGAGTGAGTTCTTTA
NM_010562	ILK	1.65	2.2	4.66	1.32	4.66	2.3	-2.2803	-1.06957	-1.67493	CCGCAGTGTAATGATCGATGA	CTCTACAATGTTCTACATGAA
NM_015771	LATS2	1.35	1.1	4.66	1.32	4.66	2.3	-2.50758	-1.54783	-2.0277	CTGGCACAATTTATTATTAAA	AAGAGTCAACATGATTTCAAA
NM_009074	Mst1r	8.65	22	12.55	2.75	20.5	9.192	-1.41818	0.163185	-0.627498	CACAGAGATACTACAGTATAA	CTGGTTGAGTTGAAACCTGAA
NM_007928	MARK2	14.9	20.65	12.55	2.75	20.5	9.192	0.854545	0.0163185	0.435432	CTGAATGAACCTGAAAGCAAA	TAAGAAATTTCTCATACTTAA
NM_212444	Gyk	10.7	9.3	12.55	2.75	20.5	9.192	-0.672727	-1.21845	-0.945589	CACATTATATTCAATAAGTTA	TTGAAGAATTATCAAATTCAA
NM_008193	Guk1	11.3	15.05	12.55	2.75	20.5	9.192	-0.454545	-0.592907	-0.523726	CGGGACTGACCTCTTAATAAA	CAGGGAGATGATGCAGCGTGA
NM_010434	HIPK3	5.8	7.4	12.55	2.75	20.5	9.192	-2.45455	-1.42515	-1.93985	CAGGAGTAATTCATTGCAGAA	AACATGGTATTTAATAAATAT
NM_177671	A330090H18	10.95	16.5	12.55	2.75	20.5	9.192	-0.581818	-0.435161	-0.50849	AAGATTGGGCACATAGTGAAA	TCCCATATTAAGGACGCATTA
NM_146125	Itpka	15.3	15.55	12.55	2.75	20.5	9.192	1	-0.538512	0.230744	CAGGAGTTGCCTACCACACAA	GAGCTGAATGACACTAATTTA
NM_008399	Itgae	9.55	5.95	12.55	2.75	20.5	9.192	-1.09091	-1.5829	-1.3369	TACCATGATGAGGAACTTCTA	CACAAAGGAGGTGACCATGAA
NM_008413	JAK2	7.65	3.75	12.55	2.75	20.5	9.192	-1.78182	-1.82224	-1.80203	AAGATTTAATATTTAATGAAA	ATGATTGGCAATGATAAACAA
XM_618738	LATS1	14.05	13	12.55	2.75	20.5	9.192	0.545455	-0.815927	-0.135236	ATGGAGCTTTATAATATTAAT	CCCAATTATATTGCACCTGAA
NM_139300	Mylk	2.25	1.5	6.85	2.89	5.5	2.12	-1.5917	-1.88679	-1.73924	CGCAAAGGATTTCATCAGTAA	CACACTGGTGGTGGAGAACAA
NM_008684	Neo1	3.95	6.5	6.85	2.89	5.5	2.12	-1.00346	0.471698	-0.265881	ACGGATGTGAATGCAGAGATA	CAGGCGGAGCTTACTGTGCAA
NM_021516	MARK3	8.35	7	6.85	2.89	5.5	2.12	0.519031	0.707547	0.613289	TAGATTCACAAGATAATTAAA	AACCTTAAGGCTAGTTGATAA
NM_138656	Mvd	3.45	2	6.85	2.89	5.5	2.12	-1.17647	-1.65094	-1.41371	CAGGCCACAGTTTCTTTATAA	CCGCTGGTTTCTGAAGGGCTA
NM_009158	Mapk10	4.05	5.5	6.85	2.89	5.5	2.12	-0.968858	0	-0.484429	ACCCAGTAACATTGTAGTCAA	CCCGCATGTGTCTGTATTCAA
NM_023138	MAP2K2	3.95	1	6.85	2.89	5.5	2.12	-1.00346	-2.12264	-1.56305	CTGGACCTGGATGAGCAGCAA	CACAATCTGAATGAAGAGCAT
NM_022012	Map3k11	2.15	3	6.85	2.89	5.5	2.12	-1.6263	-1.17925	-1.40277	ATCGAGGGTGACGACATGGAA	CCCAACATCATTGCCCTCAAA
NM_008279	Map4k1	3.65	5.5	6.85	2.89	5.5	2.12	-1.10727	0	-0.553633	CAGGCTGAAACTGTTCGCTTA	CTGGGCCTGCTTGAAAGGAAA
NM_177345	Mapkap1	2.55	1	6.85	2.89	5.5	2.12	-1.48789	-2.12264	-1.80527	TAGGGCTTAGCCAGTAGTTTA	AAGGATGGCCTTCTTGGACAA
NM_016713	Mink1	3.45	2	6.85	2.89	5.5	2.12	-1.17647	-1.65094	-1.41371	TCGGAACAAGATCCTACACAA	TACCGTGTTGTGAAATATGAA
XM_130630	Mylk2	3.45	4.5	6.85	2.89	5.5	2.12	-1.17647	-0.471698	-0.824084	ACCGGAAATGTCAACAGTGAA	CGGGATCCTCTTCATGCACAA
NM_028721	Nphp3	2.6	4	6.85	2.89	5.5	2.12	-1.47059	-0.707547	-1.08907	AGGGATGTTGATAATATAAAT	CCCGGTGGAAGTGAAACCCAA
NM_172279	MARK4	5.25	8	6.85	2.89	5.5	2.12	-0.553633	1.17925	0.312806	CAGCATGATGACCCGAAGAAA	CACGGGAGACACGGAGCTCAA
NM_023556	Mvk	3.7	4	6.85	2.89	5.5	2.12	-1.08997	-0.707547	-0.898756	CCGAGGAAGATCTGAAGTCAA	AGGGACGATGTCTTCCTTGAA
NM_011950	Mapk13	3.05	5.5	6.85	2.89	5.5	2.12	-1.31488	0	-0.657439	CTGGCTAGACCTGCAACTCAA	TACCAGATGCTCAAAGGTCTA
NM_008928	MAP2K3	3.25	3.5	6.85	2.89	5.5	2.12	-1.24567	-0.943396	-1.09454	CCGGAAGGTGCTGGAGAAGAA	CCTGGGCATTTGAGAAATTAA
NM_009582	Map3k12	2.65	1.5	6.85	2.89	5.5	2.12	-1.45329	-1.88679	-1.67004	CAGGTAGAGGATTCACTTAAA	TAGGGTAAGTGTAATTGTCAA
NM_009006	Map4k2	4	2	6.85	2.89	5.5	2.12	-0.986159	-1.65094	-1.31855	ACCAAGATTCCTGACACCAAA	CTGGCTCTACTGTGTGAACAA
XM_484537	Map3k13	3.3	4	6.85	2.89	5.5	2.12	-1.22837	-0.707547	-0.96796	CAAGTTAATCCTGGAATTAAA	CTGGGAAATACCCAAATGAAA
NM_178907	MAPKAPK3	4.1	3.5	6.85	2.89	5.5	2.12	-0.951557	-0.943396	-0.947477	AACCTTAGATCTTATCAATTA	AACGATCATGCAGTTTATGAA
NM_019542	Nagk	4.85	6.5	6.85	2.89	5.5	2.12	-0.692042	0.471698	-0.110172	TAGGGACTTTGATAAATGCAA	CTGGAACAGGCTCCAACTGTA
NM_008746	ntrk3	7.4	8.5	6.85	2.89	5.5	2.12	0.190311	1.41509	0.802703	CTGCAGCAAGACTGAGATCAA	CACGGCCAACCAGACCATCAA
NM_145527	Madd	7.5	14	6.85	2.89	5.5	2.12	0.224913	4.00943	2.11717	CTGGAAGAATTTGTTCCTGAA	ACCCACTACTATAGTAAAGAA
NM_027756	Mfap3l	5.85	7.5	6.85	2.89	5.5	2.12	-0.346021	0.943396	0.298688	CACCATAGTCATGATCCTCAA	CAGATTCTTCTTGAACAAGTA
NM_011951	Mapk14	6.2	5	6.85	2.89	5.5	2.12	-0.224913	-0.235849	-0.230381	CTCCAGCTACTTTGTGTTGAA	CAGGTCTTGTGTTTAGGTCAA
NM_009157	MAP2K4	7.7	6.5	6.85	2.89	5.5	2.12	0.294118	0.471698	0.382908	CAGGCTCTGCATAGCAGTTAA	ATAGATTATTATAAACTATAA
NM_011946	MAP3K2	4.85	2	6.85	2.89	5.5	2.12	-0.692042	-1.65094	-1.17149	CAGCATTATCTTTACAAGAAA	TTGGTTAAATTTGTTTAATAA
NM_011161	Mapk11	6.4	7	6.85	2.89	5.5	2.12	-0.155709	0.707547	0.275919	CACCATCAGATTATCTATCTA	CACCAAGAGTGTGCACAATAA
NM_016896	Map3k14	4.95	10	6.85	2.89	5.5	2.12	-0.657439	2.12264	0.732601	CTGGGTCAGCTCATAAAGCAA	CCCTTGGAAAGGAGAATATAA
NM_020021	MOS	4.8	4	6.85	2.89	5.5	2.12	-0.709343	-0.707547	-0.708445	CTCGGTGTATAAAGCCACTTA	CACGCCCAAAGCTGACATCTA
NM_145829	Nags	5.15	9.5	6.85	2.89	5.5	2.12	-0.588235	1.88679	0.649279	CTGGAGGTGACTGCATCTCTA	CCGCCTAGTGAACCTAGTCAA
NM_013724	Nrk	5.3	8.5	6.85	2.89	5.5	2.12	-0.536332	1.41509	0.439381	CAGAATAGTTTGGATAAGAAA	ACGGGTGAGAGTGAATAAATA
NM_010790	MELK	6.15	10	6.85	2.89	5.5	2.12	-0.242215	2.12264	0.940213	CAGGTGGACTATGAAAGATTA	CAGAGTTAAACAACACATTTA
NM_019945	MAST1	5.5	8	6.85	2.89	5.5	2.12	-0.467128	1.17925	0.356059	CAGGTCATCAGCGATGACATA	CAACGAAATTGTGATGATGAA
NM_011952	Mapk3	3.55	5.5	6.85	2.89	5.5	2.12	-1.14187	0	-0.570934	GTGCCTGTATCTAATATATAA	CTGCAGATTGTTAGAAAGTGA
NM_011840	MAP2K5	6.3	12	6.85	2.89	5.5	2.12	-0.190311	3.06604	1.43786	AACGGCCAGATGAATGAACAA	CAGCAAGTAAATGGCCAGCTA
NM_011947	MAP3K3	5.85	6	6.85	2.89	5.5	2.12	-0.346021	0.235849	-0.0550859	CAGAATCAAGTTTGAACACAA	AACCAAGATGATCTCGATAAA
NM_013871	Mapk12	5.9	6.5	6.85	2.89	5.5	2.12	-0.32872	0.471698	0.0714892	AAGCGTGTGACTTACAAGGAA	CAGCCATTTGGTGTTGCCTAA
NM_016693	MAP3K6	4.95	6	6.85	2.89	5.5	2.12	-0.657439	0.235849	-0.210795	ACGCTGAGTGATGACATCAAA	AACGACTTCGTCATAAGAATA
NM_008705	Nme2	4.6	6.5	6.85	2.89	5.5	2.12	-0.778547	0.471698	-0.153424	CCGGCTGGTGGTCGTTCTATT	CAGAGACGACTGGCAAGACCA
NM_008727	Npr1	3.45	3.5	3.16	1.25	3.2	1.69	0.232	0.177515	0.204757	CAGGGTTGTCCTGAACTTTAA	CCCGGCCAAGATCCAAACAAA
NM_172461	NEK11	7.75	8.5	3.16	1.25	3.2	1.69	3.672	3.13609	3.40405	AAGGATGTCTATGGAAAGGAA	TTGAATATTGTTGAAGGTAAA
NM_010768	Matk	4.9	5	3.16	1.25	3.2	1.69	1.392	1.06509	1.22854	AAGGTCAGTGACTTTGGCTTA	CTCCATAAAGAGCATTTGGAA
NM_008641	MAST2	4.65	6.5	3.16	1.25	3.2	1.69	1.192	1.95266	1.57233	ATGAAGAAGATTAATAAGCAA	AAAGAGGGACATGGAATTAAA
NM_011841	Mapk7	3.95	4	3.16	1.25	3.2	1.69	0.632	0.473373	0.552686	CTGGAGGAATTCTTAAATCAA	CAGGGAGCTGAAGATCCTCAA
NM_011943	MAP2K6	3.95	4	3.16	1.25	3.2	1.69	0.632	0.473373	0.552686	TACAAACAAGTTATTGATAAA	CAGGGTGAAGAAAGTTCACTA
NM_011948	MAP3K4	6.2	7	3.16	1.25	3.2	1.69	2.432	2.24852	2.34026	ACGGAGCGAGACCATAAGAAA	CACCAAAGAAATAACCCATTA
NM_172632	Mapk4	2.3	2.5	3.16	1.25	3.2	1.69	-0.688	-0.414201	-0.551101	ATCCATGGAGATAGAAGATAA	ACGGAACTTGTAGAAAGATAA
NM_177395	Map3k9	5	6	3.16	1.25	3.2	1.69	1.472	1.6568	1.5644	AAGGAAGAGTCTGATCAGCAA	CCGGAGCTCAGTTGTTCCAAA
NM_010944	MUSK	5.25	10	3.16	1.25	3.2	1.69	1.672	4.02367	2.84783	CTGCCATATTTAGATTATAAA	CCGAGATTTCTTGGACCAGAA
NM_173788	Npr2	1.85	3	3.16	1.25	3.2	1.69	-1.048	-0.118343	-0.583172	CAAGTTCTGTTTGAACTCAAA	CTGCCTTATGTGGAAATCATA
NM_010892	NEK2	3.15	2.5	3.16	1.25	3.2	1.69	-0.008	-0.414201	-0.211101	TCAGTTGATGACATTAGTTAA	TTGGACTAGCTAGAATATTAA
NM_172546	Magi1	2.45	4	3.16	1.25	3.2	1.69	-0.568	0.473373	-0.0473136	AACGTGGTTTCAGATTTACAA	AAGCTATAGAACATATTTATA
NM_199308	Mast3	1.6	4	3.16	1.25	3.2	1.69	-1.248	0.473373	-0.387314	CACGCCTGTGATAACAATCAA	CCGGCGGAAGTCTCTGTTTAA
NM_016700	Mapk8	2.3	4	3.16	1.25	3.2	1.69	-0.688	0.473373	-0.107314	ATGAAGTGTGTTAATCACAAA	CAGATGGAGTTAGATCATGAA
NM_011944	MAP2K7	2.35	3.5	3.16	1.25	3.2	1.69	-0.648	0.177515	-0.235243	CAGGAAGAGACCAAAGTATAA	CTCGCTATTTATTCAATCATA
NM_008580	MAP3K5	2.15	3	3.16	1.25	3.2	1.69	-0.808	-0.118343	-0.463172	AAGGATGAAGATTGAAACTAA	CTGGATCGAATGAGTATCTTA
NM_015806	Mapk6	3.05	3.5	3.16	1.25	3.2	1.69	-0.088	0.177515	0.0447574	AAGGAGGATTCCGAAATGCTA	ACCGATGAAGAAGAAGTCCAA
XM_128800	Map4k3	1.25	2	3.16	1.25	3.2	1.69	-1.528	-0.710059	-1.11903	AAGGAGAATTGTGTAAGATAA	AACAAGCTAAATTGTGATTTA
NM_008665	MYT1	2.45	2.5	3.16	1.25	3.2	1.69	-0.568	-0.414201	-0.491101	CACAATGTTCTTACTGTGTAA	CACCAAGATTTCACTTCTTTA
NM_016743	Nell2	3.4	4.5	3.16	1.25	3.2	1.69	0.192	0.769231	0.480615	CACAATCTTGGTGACCTTAAA	CAGAGGTAGAATGTGAATTTA
NM_011848	NEK3	5.75	11	3.16	1.25	3.2	1.69	2.072	4.61538	3.34369	CACGGACTTTGAGGAAGATAA	AAGGAGTCATTTGAAGCTGAA
NM_007863	Mpp3	4.7	5.5	3.16	1.25	3.2	1.69	1.232	1.36095	1.29647	TACCATGATGTTTCAGCTTTA	CTGGAGCATGGAGAATATAAA
NM_025979	MASTL	4.05	10	3.16	1.25	3.2	1.69	0.712	4.02367	2.36783	AGCAATATAATCAGTAATTAA	CAGGAAATTATGCAAAGTAAA
NM_207692	Mapk9	4.9	9	3.16	1.25	3.2	1.69	1.392	3.43195	2.41198	CAGCATTTAAATGCCAAATAA	AAGGATTAGCTTTGTATCATA
NM_011945	MAP3K1	4.1	5.5	3.16	1.25	3.2	1.69	0.752	1.36095	1.05647	CACGTGGTAGTTAATTGTTCA	GACGACGTCAATCATAATCAA
NM_172688	Map3k7	3.5	2.5	3.16	1.25	3.2	1.69	0.272	-0.414201	-0.0711006	TCGGTCTGTTATACCAAATAA	AAAGATGATGATGTAGCTTAA
NM_021921	Mapk8ip2	5.4	9	3.16	1.25	3.2	1.69	1.792	3.43195	2.61198	CTGGTGTACGATGCAGTTAAA	CCGGGCCTTCCTGGAGTACTA
NM_008696	Map4k4	5.05	12	3.16	1.25	3.2	1.69	1.512	5.2071	3.35955	CAGAGTGAGATCATCATCCAA	AAGAAATAAGATTCTTCATAA
NM_148413	MYO3A	4.6	5	3.16	1.25	3.2	1.69	1.152	1.06509	1.10854	AAGAGTAGTGCTGTAATAATA	CTGCACTATTATAAATGACAA
NM_008702	NLK	2.05	3.5	3.16	1.25	3.2	1.69	-0.888	0.177515	-0.355243	AACATTGAATTACTAAACAAA	TACGGACAATTAACTGTTAAA
NM_011849	NEK4	2.4	4.5	3.16	1.25	3.2	1.69	-0.608	0.769231	0.0806154	CACGTGGATGCCGCTGATGAA	CAGGATCAAGTTACTGGTATT
NM_008591	MET	4.15	6.5	3.16	1.25	3.2	1.69	0.792	1.95266	1.37233	CTGGACAATGACGGAAAGAAA	AAGAATAATAAATTTGATTTA
NM_011949	Mapk1	4.25	9	3.16	1.25	3.2	1.69	0.872	3.43195	2.15198	CTGAATTGTATAATAAATTTA	CACAAGAGGATTGAAGTTGAA
NM_008927	MAP2K1	4.25	7.5	3.16	1.25	3.2	1.69	0.872	2.54438	1.70819	CAAGATGTTTATCAAATCTAA	CTGGTTGTATTTCTATATTTA
XM_194344	Map3k10	3.35	3.5	3.16	1.25	3.2	1.69	0.152	0.177515	0.164757	AAGGCGCAGCATTAAAGGTAA	CCCGATGAAGAACCCTCTTTA
NM_007746	Map3k8	3.25	4	3.16	1.25	3.2	1.69	0.072	0.473373	0.272686	AAGAAATTGATTTATTAATTA	TCCAATGTGACTAGTCAAATA
NM_013931	Mapk8ip3	2.45	4	3.16	1.25	3.2	1.69	-0.568	0.473373	-0.0473136	ACCCAGGGAATTGTAAACAAA	AAGCTGGAGAACCGAATCAAA
NM_201519	Map4k5	4.3	4.5	3.16	1.25	3.2	1.69	0.912	0.769231	0.840615	ATGCAATATACAAGTAATAAA	AAGGTGCAAATATCTTATTAA
XM_194023	MYO3B	2.65	2.5	3.16	1.25	3.2	1.69	-0.408	-0.414201	-0.411101	CAGGAGAACTTGTAAAGCTAA	AAGCTTGAAACTTCAGAAATA
NM_013807	PLK3	11.6	19	14.65	2.3867	24.75	4.99166	-1.27792	-1.15192	-1.21492	CACGGATAACATGGAACTGAA	TTCGAGGATGCTGACAACATA
NM_028733	Pacsin3	12.3	29.5	14.65	2.3867	24.75	4.99166	-0.984623	0.951587	-0.0165179	TGCATTAAATTTGATTAAGAA	TTAAATTTGATTAAGAATAAA
NM_008841	Pik3r2	3.85	5.5	3.85	1.2767	3.5	1.29	0	1.55039	0.775194	CGGGAACAACAAGTTGATCAA	CAGGAGCATGTGGAGGAGCAA
NM_008845	Pip5k2a	12.95	19.5	14.65	2.3867	24.75	4.99166	-0.712281	-1.05175	-0.882017	ACCCGAGACCCTAAAGTTAAA	ATCGTGTGTAACTGAGATTAA
NM_020272	Pik3cg	11.65	24	14.65	2.3867	24.75	4.99166	-1.25697	-0.150251	-0.703608	AACCATTGGAATCATCTTTAA	CCCAATCAGCTTCGAAAGCAA
NM_199446	Phkb	12.55	29	14.65	2.3867	24.75	4.99166	-0.879876	0.85142	-0.0142279	AACGCTTATGATAAGAATCAA	ACCGGTCTCTTTCCTACTAAA
NM_011495	PLK4	12.5	27.5	14.65	2.3867	24.75	4.99166	-0.900825	0.550919	-0.174953	TACGCGGAATATGAACATAAA	CAGGACCTTATCCACCAGTTA
NM_027230	Prkcbp1	13	18.5	14.65	2.3867	24.75	4.99166	-0.691331	-1.25209	-0.97171	CACGAGATGAATGAAATCGAA	AGCCTGGGTTCCAGTCAATAA
NM_021605	NEK7	3.25	5	3.85	1.2767	3.5	1.29	-0.469962	1.16279	0.346415	CAGAATGATAAAGCACTTTAA	TGGCGTGATAGTCATGTTTAA
NM_177326	PAK2	2	2	3.85	1.2767	3.5	1.29	-1.44905	-1.16279	-1.30592	TAGGCTAGTTGTAATAATGAA	AAAGAAGGAATTGATCATTAA
NM_145962	Pank3	5.2	6.5	3.85	1.2767	3.5	1.29	1.05741	2.32558	1.6915	CTGGGCAGCATTACTAAATTA	CTCGATGAAACTGTTGGCATA
NM_011074	Pftk1	4.75	3.5	3.85	1.2767	3.5	1.29	0.704942	0	0.352471	CAGGATCAACTTGAACGGATA	AACGTTTAAATCTCAAATGAA
NM_145501	Pi4k2a	1.9	0.5	3.85	1.2767	3.5	1.29	-1.52738	-2.32558	-1.92648	TCCAAAGATTTCAGACCCTAA	ATGCAAATGTATGAATAACAA
NM_054051	Pip5k2b	11.05	15.5	14.65	2.3867	24.75	4.99166	-1.50836	-1.85309	-1.68072	TTCGTTGTATATTGTTTACAA	CAGCAAGATCAAGGTGGACAA
NM_181414	Pik3c3	12.6	18	14.65	2.3867	24.75	4.99166	-0.858927	-1.35226	-1.10559	AAGATCTTGTTTGGAAATTTA	ATGGCATTGTTTACTATGAAA
NM_011079	PHKg1	13	19.5	14.65	2.3867	24.75	4.99166	-0.691331	-1.05175	-0.871543	CAGGAGTACGTAGTAGAAGAA	TTGGATGACAACATGAATATA
NM_008861	PKD2	11.75	25	14.65	2.3867	24.75	4.99166	-1.21507	0.0500835	-0.582492	TAGAATATTCTTAGTCATATA	CTCATTTATAACCAAATTTAA
NM_011101	Prkca	14.05	20	14.65	2.3867	24.75	4.99166	-0.251393	-0.951587	-0.60149	AGGGACATTAGTAATACATTA	CAGCTGGTCATTGCTAACATA
NM_080849	NEK8	2.1	1.5	3.85	1.2767	3.5	1.29	-1.37072	-1.55039	-1.46055	AAAGCTCTTTATCTTAGTAAA	CAGAACATCCTTCTTGACAAA
NM_008778	PAK3	2.3	1	3.85	1.2767	3.5	1.29	-1.21407	-1.93798	-1.57603	CCCAATATTGTCAATTATTTA	CCCACTGAGGATGAACAGTAA
NM_172990	Pank4	3.95	2	3.85	1.2767	3.5	1.29	0.0783269	-1.16279	-0.542232	CAGCATTAACTTCTTCTCCAA	CAGAGTTTCGATTTCAGACAA
NM_001029837	Pik3cd	3.75	2	3.85	1.2767	3.5	1.29	-0.0783269	-1.16279	-0.620559	AAGGAACAGAATAGCCATAAA	CCGCGTGAAGAAGCTCATTAA
NM_025951	Pi4k2b	5.1	1.5	3.85	1.2767	3.5	1.29	0.979087	-1.55039	-0.28565	AACTGGATTGATAATAAACAA	ACCCTATATTTCTGACATGAA
NM_054097	Pip5k2c	13.7	28.5	14.65	2.3867	24.75	4.99166	-0.398039	0.751253	0.176607	CAGAAAGTGTATATTGGTGAA	CAGCTCCAAGATCAAGGTCAA
NM_177320	Pik3r5	10.95	17.5	14.65	2.3867	24.75	4.99166	-1.55026	-1.45242	-1.50134	CAGGTTCTATAAACTCTTAAA	CAGGACAGCTTTGACATCCTA
NM_026888	PHKg2	13.3	26	14.65	2.3867	24.75	4.99166	-0.565635	0.250418	-0.157608	CTGCGCTGCATCTGAAATAAA	CTGAGTGGGATGATTGTTCAA
NM_012040	Pnck	11.65	26.5	14.65	2.3867	24.75	4.99166	-1.25697	0.350585	-0.45319	CTCAAGTGCATTCCCAAGAAA	CGCAGACATGCTGCTGCTCAA
NM_008855	Prkcb1	11.05	17.5	14.65	2.3867	24.75	4.99166	-1.50836	-1.45242	-1.48039	CCGGAGCAAACACAAGTTTAA	CTGCTGCTTTGTTGTACACAA
NM_145138	NEK9	3.75	5	3.85	1.2767	3.5	1.29	-0.0783269	1.16279	0.542232	ACCATTCTTATTGTTGAGAAA	CAGCTAGGACATGGAGACAAA
NM_027470	PAK4	1.6	2	3.85	1.2767	3.5	1.29	-1.76236	-1.16279	-1.46257	AACCATGTTTGGAAAGAAGAA	CAGGGCCACTTTGAAGAATCA
NM_080850	PASK	3.25	1.5	3.85	1.2767	3.5	1.29	-0.469962	-1.55039	-1.01017	AAGAACATTTATTGTCTGAAA	CACGCTCATCTTCGAGGAGAA
NM_175356	Pik4cb	2.2	2	3.85	1.2767	3.5	1.29	-1.29239	-1.16279	-1.22759	CCCAAGGGAAATGGAAGGCAA	CACCGGGAAGCAGGAAAGCAA
NM_198191	Pip5kl1	12.5	24.5	14.65	2.3867	24.75	4.99166	-0.900825	-0.0500835	-0.475454	TTCGTCGAGTTAATTAAATTA	CAGGACATGAGCTGCATAGAA
NM_026784	Pmvk	14.45	24	14.65	2.3867	24.75	4.99166	-0.0837977	-0.150251	-0.117024	CTGGGATTTATTCAAGCCAAA	CAGCCCTGGAGTCCTAATAAA
NM_177609	Pstk	11.85	30.5	14.65	2.3867	24.75	4.99166	-1.17317	1.15192	-0.0106233	AAGAATTATCTGTTCTACTAA	ATGAGGGAAGCCAAAGATGAA
NM_023420	Col4a3bp	18.2	27	14.65	2.3867	24.75	4.99166	1.48741	0.450752	0.969081	CACAATACCAATGGTAATAAA	CAGCGTGTAACTATAAATACA
NM_011103	Prkcd	13.25	13.5	14.65	2.3867	24.75	4.99166	-0.586584	-2.25376	-1.42017	TTGAATGTAGTTATTGAAATA	CCGGGTGGACACACCACACTA
NM_138314	Nme7	3.65	4	3.85	1.2767	3.5	1.29	-0.156654	0.387597	0.115472	CAGCGTCTAGTTCATTTCATA	ATCATTGAGATGATAAACAAA
XM_111790	PAK6	1.7	1	3.85	1.2767	3.5	1.29	-1.68403	-1.93798	-1.81101	CACAGGGATGTTTCTAAGAAA	CAGGAATAGTAAGGGAATAAA
NM_011049	Pctk1	7.7	11	3.85	1.2767	3.5	1.29	3.01559	5.81395	4.41477	CAGGCTCTTAATTGACTTTGA	CCGGGAAGTATCCCTGCTTAA
NM_011084	Pik3c2g	5.45	4.5	3.85	1.2767	3.5	1.29	1.25323	0.775194	1.01421	CAGGAGGGCCTCGATATGCAA	ATGAATGAATCTAAAGGCTAA
NM_011086	Pip5k3	3.2	1	3.85	1.2767	3.5	1.29	-0.509125	-1.93798	-1.22355	AAGGGTGAACTAGACAATAAA	AAGATGAATTCCTGTATTAAA
NM_008826	Pfkl	15.05	23	14.65	2.3867	24.75	4.99166	0.167595	-0.350585	-0.0914947	CACCACAGAGTTCCTATACAA	CCGCATCAGCATGGCAGACTA
NM_021463	Prps1	15.1	28.5	14.65	2.3867	24.75	4.99166	0.188545	0.751253	0.469899	TTGATTAATTTAAGTATTTAA	CACGTTGAGGTAGTTACCCAA
NM_011058	PDGFRa	16.15	29	14.65	2.3867	24.75	4.99166	0.628483	0.85142	0.739952	ATGGAGATCTTTATATTTCAA	AAGGTACAGCTTATGGATTAA
NM_008950	Psmc5	12.55	14.5	14.65	2.3867	24.75	4.99166	-0.879876	-2.05343	-1.46665	CCAGTTGATTGTAAATGATAA	CAAGGTTATCATGGCTACTAA
NM_028444	Prkcdbp	10	13	14.65	2.3867	24.75	4.99166	-1.9483	-2.35393	-2.15111	AAGGAGGAGACTGAAATTCCA	CAGAAAGTTCAAAGCCTGAAA
NM_147201	Nrbp	3.55	1.5	3.85	1.2767	3.5	1.29	-0.234981	-1.55039	-0.892684	CACCATCTTCATCCAGCACAA	CTCAGTTGCTGCTGTAATAAA
NM_172858	Pak7	3.3	1.5	3.85	1.2767	3.5	1.29	-0.430798	-1.55039	-0.990593	CAGAATATCTTTCTTATCTTA	TTGGAGCATGGCTTTAATTAA
NM_146239	Pctk2	4.1	4.5	3.85	1.2767	3.5	1.29	0.195817	0.775194	0.485506	AGGAATTGAATTGATAACAAA	AAGAGAAGTTTCACTGTTAAA
NM_008839	Pik3ca	4.3	1.5	3.85	1.2767	3.5	1.29	0.352471	-1.55039	-0.598958	AACAAGTTAGATAAAGGACAA	TTGGAATATTTCACAAAGCAA
NM_008846	Pip5k1a	2.85	1.5	3.85	1.2767	3.5	1.29	-0.783269	-1.55039	-1.16683	CCGGGCTATTACATGAATTTA	AAGGGTTACCTTCCAGTTCAA
NM_021514	Pfkm	17.8	27	14.65	2.3867	24.75	4.99166	1.31981	0.450752	0.885283	CACCACAGTGATGAAGTGTAA	CTGGAGCACATTTCAAGGAAA
NM_026662	Prps2	14.4	18.5	14.65	2.3867	24.75	4.99166	-0.104747	-1.25209	-0.678418	CACCTTATTCTCAGACGTTAA	CACTTTGAAGATATATCATAA
NM_008809	PDGFRb	14.45	21	14.65	2.3867	24.75	4.99166	-0.0837977	-0.751253	-0.417525	CCGGTGCATTGTGATGGGCAA	AACGACCATGGCGATGAGAAA
NM_008941	Prss7	11.2	25	14.65	2.3867	24.75	4.99166	-1.44551	0.0500835	-0.697713	CAGAAGAGAATCAAATATTTA	CAGGGCATTGAAGCAAATATA
NM_011104	Prkce	12.3	23	14.65	2.3867	24.75	4.99166	-0.984623	-0.350585	-0.667604	AAGAAGGACGTTATCCTACAA	CTCGGAAACACCCTTATCTAA
NM_001003914	Obscn	2.7	1.5	3.85	1.2767	3.5	1.29	-0.90076	-1.55039	-1.22557	TCGGATCTATATGACATCAAA	CAGGACAGTTGTAGAGGGAAA
NM_011040	Pax8	3.7	2	3.85	1.2767	3.5	1.29	-0.11749	-1.16279	-0.640141	CTCCATATTATTACAGCTCTA	CACCTGTTTGGTCTTCATCTA
NM_008795	Pctk3	4.5	3.5	3.85	1.2767	3.5	1.29	0.509125	0	0.254563	TTGGCTGAACTTGAAGGGCAA	AACATGCACAATGTCAAGATA
NM_029094	Pik3cb	3.35	4.5	3.85	1.2767	3.5	1.29	-0.391635	0.775194	0.19178	CACATGGAAATCTTTAATTTA	CTCGGTTGGAGTGATCTTTAA
NM_008847	Pip5k1b	3.2	1	3.85	1.2767	3.5	1.29	-0.509125	-1.93798	-1.22355	AAGGATCATCCTTACTCCCAA	CAGGATACTACATGAATCTTA
NM_019703	Pfkp	14.55	28.5	14.65	2.3867	24.75	4.99166	-0.0418989	0.751253	0.354677	CTAGAGCTTGAGGATAAATAA	CTCCAATATTGTGGAAGCCAA
NM_008832	Phka1	12.75	21	14.65	2.3867	24.75	4.99166	-0.796078	-0.751253	-0.773666	CAGCTATGATTCAACAAGTAA	CTGGCAGATATTGAAATTCAT
NM_011121	PLK1	14.1	20	14.65	2.3867	24.75	4.99166	-0.230444	-0.951587	-0.591015	CCCACTGTATGAATTGTATAA	CAGGAGAGGTCTGGGCATAAA
NM_011861	Pacsin1	8.5	18	14.65	2.3867	24.75	4.99166	-2.57678	-1.35226	-1.96452	CAGAAGAAACTTGTGGACAAA	TACGTTGAGGCTATATAGCTA
NM_008856	Prkch	11.85	15	14.65	2.3867	24.75	4.99166	-1.17317	-1.95326	-1.56321	CAGGATGAGTTTAGAAACTTT	CACGATGAAGTTCAATGGCTA
NM_011859	OSR1	2.15	2	3.85	1.2767	3.5	1.29	-1.33156	-1.16279	-1.24717	CAAGATCAAATGCTAAATAAA	CACAGATATATTCACTCCAAA
NM_023792	Pank1	2.2	1.5	3.85	1.2767	3.5	1.29	-1.29239	-1.55039	-1.42139	CCGGAAGTATTTAACTTCTAA	CAGAATGTTACTATTTCGAAA
NM_146156	Pdik1l	4.8	2	3.85	1.2767	3.5	1.29	0.744106	-1.16279	-0.209342	CACACACAATTTAAAGAATAA	CTGGATCTTCATGGTAATTGA
NM_011085	Pik3r1	2.55	0.5	3.85	1.2767	3.5	1.29	-1.01825	-2.32558	-1.67192	CAGGATCAAGTTGTCAAAGAA	TTGGTAGTCATTAGCAATTAA
NM_008844	Pip5k1c	4	4	3.85	1.2767	3.5	1.29	0.11749	0.387597	0.252544	CCGCGTGGTGGTCATGAACAA	CAGGTTCATCAAGAAGTTAGA
NM_031190	Pgk2	13.6	29	14.65	2.3867	24.75	4.99166	-0.439938	0.85142	0.205741	CAGCAACATGTAATTGTCATA	AAGTTTGATGAGAATGCTAAA
NM_172783	Phka2	14.85	25.5	14.65	2.3867	24.75	4.99166	0.0837977	0.150251	0.117024	ACGGGTGAAATCGATCCCTTA	CTGGACTTATTTAATCATAGA
NM_152804	PLK2	13.85	35.5	14.65	2.3867	24.75	4.99166	-0.335191	2.15359	0.909201	CCCGAAGTCCTCAACAAACAA	AAGAGCAGTATTTATTATCAA
NM_023663	Ripk4	14.8	22.5	14.65	2.38	24.75	4.99	0.0630252	-0.450902	-0.193938	TAGAAAGGGAGTGATTATAAA	TACCATGGATGTGACACAGAA
NM_153196	Rbks	14.9	25	14.65	2.38	24.75	4.99	0.105042	0.0501002	0.0775711	TCCATAATTGTCAATAATGAA	CAGGTTGTGGTCATCACCTTA
NM_011102	Prkcc	1.2	1	3.5	1.3	3	1	-1.76923	-2	-1.88462	CTGGTGCACCAGGGCATGAAA	ATCGTCCAGGATGACGATGTA
NM_008862	Pkia	1.5	1.5	3.5	1.3	3	1	-1.53846	-1.5	-1.51923	CAGCAATGAATTAGCCTTAAA	ATGCTTGTCTTTAAATATATA
NM_182997	Prkab2	1.8	3	3.5	1.3	3	1	-1.30769	0	-0.653846	CAGAATTAAGAAACAAATCAA	TAGGCATTTGTCTGTCCTTAA
NM_008854	Prkaca	1.3	0.5	3.5	1.3	3	1	-1.69231	-2.5	-2.09615	CAGTGTGCTGTTGTAAACATA	CCCAGTTGGATCAGTTTGATA
NM_175638	Wnk4	2.7	1.5	3.5	1.3	3	1	-0.615385	-1.5	-1.05769	CAGGCAAGGGCTGACCACTAA	CAGCCCAGTGTGGATGAACTA
NM_013830	Prpf4b	12	19	14.65	2.38	24.75	4.99	-1.11345	-1.1523	-1.13287	CAGCAGTTTATTATTAATGTA	CCGGAGATCATTATAGGTAAA
NM_172134	Pdxk	12.7	28	14.65	2.38	24.75	4.99	-0.819328	0.651303	-0.0840126	CAAGGTGAACGATGTCAATAA	CAGCCAGTCTCTAGCGTGAAA
NM_026405	Rab32	18.1	41	14.65	2.38	24.75	4.99	1.44958	3.25651	2.35305	ATCGACCTGGACAGAATTAAA	TAGGGCCATATTGAACATACA
NM_013649	RYK	15.25	38.5	14.65	2.38	24.75	4.99	0.252101	2.75551	1.50381	ACGAAGAAAGATAGTATATTA	CAGGTCAATATTTCTGCTCAA
NM_011882	RNAseL	14.85	26.5	14.65	2.38	24.75	4.99	0.0840336	0.350701	0.217368	CTGCTAATTGCTGTTGATAAA	CTGAAGTTTATTCGGAATATA
NM_008857	Prkci	1.1	1.5	3.5	1.3	3	1	-1.84615	-1.5	-1.67308	TGGGTAATTAATAATTATGAA	TGCGGTGAAATTCAAGACCAA
NM_011106	Pkig	1	0.5	3.5	1.3	3	1	-1.92308	-2.5	-2.21154	AAGCTCAGTTCTGATGATCTA	GAGATGTTATTTATTCAGCTA
NM_016781	Prkag1	0.75	1	3.5	1.3	3	1	-2.11538	-2	-2.05769	CAAGCCGGAATTCATGTCTAA	GCGAATCTAATTAAATGACAA
NM_011100	Prkacb	1	0.5	3.5	1.3	3	1	-1.92308	-2.5	-2.21154	CTGCTTGTTGTAAGAATCAAA	CAATTTGATTATTATAATTTA
NM_016979	PRKX	1.95	4	3.5	1.3	3	1	-1.19231	1	-0.0961538	AACAATGGAATAGTTAATAAA	CAGGCTGTAAATCAAATGACA
NM_026880	PINK1	13.7	18.5	14.65	2.38	24.75	4.99	-0.39916	-1.25251	-0.825832	CTGGGCTAAATGCATTCTTAA	CAGCGAAGCCATCTTAAGCAA
NM_019698	Pycs	16.15	44.5	14.65	2.38	24.75	4.99	0.630252	3.95792	2.29408	CAGGACAAAGACTAGAGATTA	CGCCAAGAGAATTGTAGTGAA
NM_028238	Rab38	17.1	42	14.65	2.38	24.75	4.99	1.02941	3.45691	2.24316	CCGGGTGGTCTGATAGGTCTA	CTGTATGTGGAAGATATATTA
NM_011973	Rage	12.35	18	14.65	2.38	24.75	4.99	-0.966387	-1.35271	-1.15955	TCCGTTTAATATATTTGTAAA	CGCGTTCAGGATGAAGAACTA
NM_009097	Rps6ka1	12	22	14.65	2.38	24.75	4.99	-1.11345	-0.551102	-0.832274	AAGGCCTTTCTAATAAACTTA	AGCCAAGGACTTGGTATCTAA
NM_008858	Prkcm	0.95	0.5	3.5	1.3	3	1	-1.96154	-2.5	-2.23077	CAGGAGGGTGATCTCATTGAA	TACAGCGAATGTAGTGTATTA
NM_177262	PKN1	0.55	1	3.5	1.3	3	1	-2.26923	-2	-2.13462	TTGAAGAAAGGTGACATTGTA	CGCGATGCAGAAGATGTGAAA
NM_145401	Prkag2	1.3	2	3.5	1.3	3	1	-1.69231	-1	-1.34615	CCGGAATTAACTTCTAGCTAA	CACGATTACAGATTTCATAAA
NM_011160	Prkg1	1.45	1	3.5	1.3	3	1	-1.57692	-2	-1.78846	CTGGACGATGTTTCTAACAAA	ACCAAGGAGAATAGAGAATAA
NM_007982	Ptk2	13.05	26.5	14.65	2.38	24.75	4.99	-0.672269	0.350701	-0.160784	GAGAATGAAGATTATACATTA	CAGGCAGTTTGCCAACCTTAA
NM_172665	PDK1	14.25	21	14.65	2.38	24.75	4.99	-0.168067	-0.751503	-0.459785	CACAGTGATAAGGATCAGAAA	CTGGTGCAAGCTAAAGCATTA
NM_009068	RIPK1	13.45	22.5	14.65	2.38	24.75	4.99	-0.504202	-0.450902	-0.477552	TACATATATATTTGTACTTTA	CAGCATGGATTTGGAACTACA
NM_009050	RET	13.95	21.5	14.65	2.38	24.75	4.99	-0.294118	-0.651303	-0.47271	CAGCGCGGTGGTGGAGTTTAA	ATGGACACATTTGATAGCTAA
NM_178775	Rps6kc1	13.1	25	14.65	2.38	24.75	4.99	-0.651261	0.0501002	-0.30058	AACGATGATAATTAGGAATAA	CAGGTTAACAATTAATTCCAA
NM_029239	Prkcn	1.5	2.5	3.5	1.3	3	1	-1.53846	-0.5	-1.01923	AAGGCAGATGTCTGCAAATAA	ACGCTGCATTTAACTAATTTA
NM_178654	PKN2	0.7	1	3.5	1.3	3	1	-2.15385	-2	-2.07692	ATGGAAATCCATTACAAATAA	CAGAAACAACTGGATATAGAA
NM_153744	Prkag3	0.65	1	3.5	1.3	3	1	-2.19231	-2	-2.09615	CACCACGTTGGAGATAAAGAA	CAGATCTATGAGATTGAAGAA
NM_008926	Prkg2	1.3	0.5	3.5	1.3	3	1	-1.69231	-2.5	-2.09615	CCCGAGGTCATTCTTAACAAA	CCGGGTTTCTTGGGTAGTCAA
NM_011876	Ptk9l	2.6	2	3.5	1.3	3	1	-0.692308	-1	-0.846154	AAGGGATGGTTGAATGCTGTA	CCAGCTGGAGATAGCTAAGAA
NM_172498	Ptk2b	13.55	23.5	14.65	2.38	24.75	4.99	-0.462185	-0.250501	-0.356343	CTGGATTATCATGGAACTGTA	CAGGACAAGTATGAATGTCTA
NM_133667	Pdk2	12.05	19.5	14.65	2.38	24.75	4.99	-1.09244	-1.0521	-1.07227	TGGGTTCTTTGTCAATGTTAA	CTCCATCCGAATGCTAATCAA
NM_138952	RIPK2	13.3	24	14.65	2.38	24.75	4.99	-0.567227	-0.150301	-0.358764	CCGAAATATTACATAAAGCAA	CTGTATAATATTTGTATAGAA
NM_133669	Rp2h	11.85	25.5	14.65	2.38	24.75	4.99	-1.17647	0.150301	-0.513085	CAGAGTCAATATGATCTCATA	CCCACCAAATTTAGTATGTTA
NM_148945	Rps6ka3	13.85	28	14.65	2.38	24.75	4.99	-0.336134	0.651303	0.157584	AACAATGACTATGATTCTTAA	AACATACTTCTTGATGAAGAA
NM_008859	Prkcq	6.05	9	3.5	1.3	3	1	1.96154	6	3.98077	TAGCATGAAACTTGAAATTTA	TCCCATCATACAAGAAATAAA
NM_153805	PKN3	0.7	1	3.5	1.3	3	1	-2.15385	-2	-2.07692	CGGGATGAGATTGACAGCCTA	ATAGAGCATTAAATTAATAAA
NM_008923	Prkar1b	2.85	1.5	3.5	1.3	3	1	-0.5	-1.5	-1	AACCATCTTGTGCTTCTTCAA	CAACTCCAACTTGCTAGTTAA
NM_011159	Prkdc	1.4	1.5	3.5	1.3	3	1	-1.61538	-1.5	-1.55769	CTGGACAACTATATTACTTTA	CAGGCCTATACTTACAGTTAA
NM_009184	Ptk6	13.2	22	14.65	2.38	24.75	4.99	-0.609244	-0.551102	-0.580173	CAGAGATAAATGGATATGAAA	CTGCGTGACTCTGATGAGAAA
NM_145630	Pdk3	7.3	6	14.65	2.38	24.75	4.99	-3.08824	-3.75752	-3.42288	CCCATTGTATCTTCCACTAAA	CACAATGATGTTGTTCCTACA
NM_172516	Ripk5	13.7	36.5	14.65	2.38	24.75	4.99	-0.39916	2.35471	0.977775	CAGGAGGCAGTTAGACATGAA	ACGATTCTACTTGAAGACAAA
NM_009071	ROCK1	14.95	26	14.65	2.38	24.75	4.99	0.12605	0.250501	0.188276	CAAGAAGTAAATGAACATAAA	ACGGATGAAAGCAGAAGATTA
NM_025949	Rps6ka6	12.35	30.5	14.65	2.38	24.75	4.99	-0.966387	1.1523	0.092959	CAGAAATTTGAGTACATTTAA	TTCATATGTTATAATGATAAA
NM_008860	Prkcz	3.05	3	3.5	1.3	3	1	-0.346154	0	-0.173077	CGGAAACATGATAATATCAAA	CGCCATGAAGGTGGTAAAGAA
NM_001013367	Prkaa1	0.6	0.5	3.5	1.3	3	1	-2.23077	-2.5	-2.36538	CACGAGTTGACCGGACATAAA	CCAGGAAGTCATACAATAGAA
NM_021880	Prkar1a	2.5	2.5	3.5	1.3	3	1	-0.769231	-0.5	-0.634615	CAAGATAAGTCTAAATTTAAA	AAGCTTCTAGATTGTTACTAA
NM_011871	Prkra	4.45	7.5	3.5	1.3	3	1	0.730769	4.5	2.61538	AACATGCATGTTTGACTGTAA	TTGGTATATCGTGTTTATAAA
NM_008842	PIM1	3.5	4.5	3.5	1.3	3	1	0	1.5	0.75	AGCCCTGTCGATGGAACTTTA	CCGCCTGTGCTGGGAGAAATA
NM_175168	Ptk7	13.3	25.5	14.65	2.38	24.75	4.99	-0.567227	0.150301	-0.208463	CCCGCTCTTAGTCGTGGACAA	CAGGATGCACATCTTCCAGAA
NM_013743	Pdk4	12.4	20.5	14.65	2.38	24.75	4.99	-0.945378	-0.851703	-0.898541	CAGGAGGATGTCATTTGTGAA	CAGGCCCACTTAACTTATTAA
NM_013845	ROR1	15.55	33	14.65	2.38	24.75	4.99	0.378151	1.65331	1.01573	ATGGCGGATCCTATAAATAAA	CTGGACCATGGTGATTTCTTA
NM_009072	ROCK2	14.6	30	14.65	2.38	24.75	4.99	-0.0210084	1.0521	0.515548	CAGCGGAAAGCTGATCATGAA	TCAGAGATAATTAATGATTTA
NM_028259	Rps6kb1	14.15	20.5	14.65	2.38	24.75	4.99	-0.210084	-0.851703	-0.530894	CAGGGTTGATTCAGCCCTTTA	AAGGTTAGTCTGAGTAGGTAA
NM_178900	Prkd2	2.55	1	3.5	1.3	3	1	-0.730769	-2	-1.36538	CACGACCAACAGATACTACAA	CACCATAAGTGCCCACATAAA
NM_178143	Prkaa2	1.4	0.5	3.5	1.3	3	1	-1.61538	-2.5	-2.05769	CAGGGAAGCCTTAAATATTTA	CTGCCTAGTATTAGCCATTAA
NM_008924	Prkar2a	2.05	2.5	3.5	1.3	3	1	-1.11538	-0.5	-0.807692	CAGGCTCTTAGTCTTCTTAAA	CACCTTGGATGTATTCATATA
NM_011163	Eif2ak2	3.05	6.5	3.5	1.3	3	1	-0.346154	3.5	1.57692	CAGCTCGTCTATGACAAGTAA	AAGATTTATTTGTAAATGCAA
NM_138606	PIM2	3.75	4	3.5	1.3	3	1	0.192308	1	0.596154	CACCTCCTCCATGTTGACCAA	TCCCAGAACCGTGGTCCCTAA
NM_029546	Pwp2h	10.95	16.5	14.65	2.38	24.75	4.99	-1.55462	-1.65331	-1.60396	CACCTGGAATTCTACCTTATA	CTGGGACAACCTCATCTACTA
NM_013631	Pklr	13.4	21.5	14.65	2.38	24.75	4.99	-0.52521	-0.651303	-0.588256	AGGGTCCAATTTGGCATCGAA	AGCCATCATTGTGCTGACAAA
NM_013846	ROR2	12.65	21	14.65	2.38	24.75	4.99	-0.840336	-0.751503	-0.79592	TTGGGAGTGCCTTGTATTAAA	AAGGACAGAGTTGCTTCTGAA
NM_019437	Rfk	11.55	26	14.65	2.38	24.75	4.99	-1.30252	0.250501	-0.52601	CAGGCACTTAAACATAATTTA	TAGATGTAATATGTTGATTAA
NM_011299	Rps6ka2	13.2	33	14.65	2.38	24.75	4.99	-0.609244	1.65331	0.522031	AAAGGTGTTCTTGGTGAGGAA	CTGGAATAAGCTGTACCGCAA
NM_008863	Pkib	2.4	3.5	3.5	1.3	3	1	-0.846154	0.5	-0.173077	ATGCTTTAAATATATATTTAA	AAGTATAATACTAGAAGTTAA
NM_031869	Prkab1	3.75	3	3.5	1.3	3	1	0.192308	0	0.0961538	CAGGAATGAACCTATCTTATA	CAGGATGAGACTAGAGATCAT
NM_011158	Prkar2b	3.1	2.5	3.5	1.3	3	1	-0.307692	-0.5	-0.403846	CAGTAGTGATTTAATAGTCAA	CAGAGGAACATTTGATATTTA
NM_198703	Prkwnk1	2.7	4	3.5	1.3	3	1	-0.615385	1	0.192308	TCGGAAGATGGTTACATTTAA	TCCATTGTATTAGATAAATAA
NM_145478	PIM3	2.65	2.5	3.5	1.3	3	1	-0.653846	-0.5	-0.576923	AAGCATTTGTACAGTGGCTAA	ACCCGCGATGCTGCTGTCCAA
NM_145458	Pxk	11.75	27	14.65	2.38	24.75	4.99	-1.21849	0.450902	-0.383793	TTGGAGGATAAGGAAGAAATA	CAGACAAGTACTTGTCAGATA
NM_011099	Pkm2	11.95	20	14.65	2.38	24.75	4.99	-1.13445	-0.951904	-1.04318	AACCCTGACTTTATCACAGAA	CTGGGCTTTGCTTCTGTAGAA
NM_019955	RIPK3	13.1	25	14.65	2.38	24.75	4.99	-0.651261	0.0501002	-0.30058	CCCGACGATGTCTTCTGTCAA	AGAGCTGTTATTTAAAGTCAA
NM_009271	SRC	2.4	2	5.73	2	5.73	2	-1.665	-1.865	-1.765	TTCCCTTGTGTCCATATTTAA	CACCACGAGGGTTGCCATCAA
NM_011492	Stk11	2.95	2.5	5.73	2	5.73	2	-1.39	-1.615	-1.5025	CAGGGCGGTCAAGATCCTCAA	CCGAGGGATGTTGGAGTATGA
NM_021485	Rps6kb2	2.05	2.5	5.73	2	5.73	2	-1.84	-1.615	-1.7275	CTCAGTGAGAGTGCCAACCAA	TGCCATGAAGGTCTTAAGGAA
NM_028778	NuaK2	1.75	4	5.73	2	5.73	2	-1.99	-0.865	-1.4275	CCGGTGGCTGTTAATGGTGAA	CAAGGGCATTCTCAAACTCAA
NM_001014390	1810038L18Rik	3.65	3.5	5.73	2	5.73	2	-1.04	-1.115	-1.0775	TTCGAGGATAATAGTAACAAA	CAGGGTCGAAGCAGTATTAAA
NM_023538	2610037M15Rik	1.95	5	5.73	2	5.73	2	-1.89	-0.365	-1.1275	CAGGTTGACTTTGTAACTCAA	CAGGAGGTTGTTACTGGAGTA
XM_283179	4930420O11Rik	2.6	3	5.73	2	5.73	2	-1.565	-1.365	-1.465	CAGGAGGTAGTTCATGGTTTA	CCGGAAGAGTTTGATAGGCAA
NM_177244	5330408N05Rik	2.25	3.5	5.73	2	5.73	2	-1.74	-1.115	-1.4275	CAGCTTAAATCAACTATACTA	TTGGATAACTATAAATCGATA
NM_173032	A630047E20Rik	1.65	1.5	5.73	2	5.73	2	-2.04	-2.115	-2.0775	CAGTCTCATGTTTAAACTTTA	TTGGATGTTTCTGAAAGAGTA
NM_173027	D830007E07Rik	2.75	2.5	5.73	2	5.73	2	-1.49	-1.615	-1.5525	CAGCTCCGTCCTCATAATCTA	CAGCATTGAAGCTTACTACAA
NM_178710	Snf1lk2	1.65	2.5	5.73	2	5.73	2	-2.04	-1.615	-1.8275	CAGAATCTTGCTAGAACCAAA	TAGCTTTGTTACTGTAAACTA
NM_011494	Stk16	1.1	0.5	5.73	2	5.73	2	-2.315	-2.615	-2.465	AACTGTCATCATTGACAATAA	TGGGAGCAGGAGAATACATAA
NM_019924	Rps6ka4	3.55	8.5	5.73	2	5.73	2	-1.09	1.385	0.1475	AACGTCTTACTTGACTCAGAA	CAGGAGCATACCCGCACCGAA
XM_620754	ULK3	1.9	2	5.73	2	5.73	2	-1.915	-1.865	-1.89	TCGGGAAGTGGTAGCCATAAA	CTGGATGTATGTAAAGACTAT
XM_127323	1810073P09Rik	1.45	1.5	5.73	2	5.73	2	-2.14	-2.115	-2.1275	CAGAGTCATCTTCCAGCAATA	CAGGGTGCTTCTACTCTGCAA
NM_001031814	2610207I05Rik	1.95	3	5.73	2	5.73	2	-1.89	-1.365	-1.6275	CAGAGTATCTATAATAATTTA	CAGGCTGCATTCAATAACTTA
NM_029037	4930444A02Rik	3.45	4	5.73	2	5.73	2	-1.14	-0.865	-1.0025	AACCCAAATGTTGGTCAATAA	TACAATGAAGTTCATGAATTT
NM_175324	5730439E10Rik	1.1	1	5.73	2	5.73	2	-2.315	-2.365	-2.34	CTCGCTGAAGCTGGACAAATA	CAGGTGAAAGCTCACAAGGAA
NM_001004363	B230104P22Rik	1.8	1	5.73	2	5.73	2	-1.965	-2.365	-2.165	CCGGAGGAAGGGCATCTTAAA	ATGAGTTAGATCAGAGAATAA
NM_175441	D830007F02Rik	4.15	5.5	5.73	2	5.73	2	-0.79	-0.115	-0.4525	TCGGGAGAAGCTAAAGGTGAA	AAGCTGCATTTGAAAGAACTA
NM_023912	SCYL1	2.1	3	5.73	2	5.73	2	-1.815	-1.365	-1.59	TCGGCTAGCTAGCGAATATAA	CTGGGAGACACAGGAAGACAA
NM_133810	Stk17b	3.2	3	5.73	2	5.73	2	-1.265	-1.365	-1.315	CAGAGAGAGTTTATAGTTGAA	AACATTGTTCACCTTGATTTA
NM_153587	Rps6ka5	3.95	5.5	5.73	2	5.73	2	-0.89	-0.115	-0.5025	AACGACAATTTGGAAATTAAA	CAGCTCAAGATTCTTCTTGAA
NM_028776	SCYL3	1.85	2	5.73	2	5.73	2	-1.94	-1.865	-1.9025	TCCCATTTGTATTAACAATAA	CACCATTAAATTCCCTATGAA
NM_028800	2310004N11Rik	3.2	8	5.73	2	5.73	2	-1.265	1.135	-0.065	TCGGATGGTAAAGAAGATGAA	CCAGAAGACTCTGGAAGATTA
NM_172422	2810421I24Rik	3.85	2.5	5.73	2	5.73	2	-0.94	-1.615	-1.2775	CAGCACATGTTTGAAGTCTTA	CAGAGGATTGATGGCCATGAA
XM_619430	4930488N24Rik	4.55	6.5	5.73	2	5.73	2	-0.59	0.385	-0.1025	CAGAGTTGTGACAGTATTTGA	AAGGCACAAGGTTCTGTACAA
NM_173443	5730538E15Rik	3.1	4	5.73	2	5.73	2	-1.315	-0.865	-1.09	ACCCATGAATTTGTTACCTAA	CAGGAGCAAGCTGACAAAGAA
NM_023057	B230120H23Rik	2.9	5.5	5.73	2	5.73	2	-1.415	-0.115	-0.765	AGCCTCCTTTGTGCAAATTAA	AACGGCCATCGTTCAAGCAAA
NM_175538	E130304F04Rik	2.7	2.5	5.73	2	5.73	2	-1.515	-1.615	-1.565	AACGAGGTGAAGAGCACTTTA	ACCCGTGAACGTAAACACCAA
NM_175400	Sephs1	2.5	1.5	5.73	2	5.73	2	-1.615	-2.115	-1.865	CTCCTTGGAGTCAGTAATAAA	CTGCAGTTTCCTATTATGATA
NM_019442	Stk19	3.65	3	5.73	2	5.73	2	-1.04	-1.365	-1.2025	CAGGCTGAAATTGCCAAATAA	CCCGTGAGAGCGGATCCTTTA
NM_146244	Rps6kl1	4.8	3.5	5.73	2	5.73	2	-0.465	-1.115	-0.79	CTGGAGCGAGATGTCAGTGAA	CAGAATGGTGTGGACGTGCTA
NM_025833	1300006M19Rik	5.3	4.5	5.73	2	5.73	2	-0.215	-0.615	-0.415	TGGGCTGAACATGATGAAGAA	TAGCATTATGATGTTCATTAT
NM_027123	2310010B21Rik	5.75	2.5	5.73	2	5.73	2	0.01	-1.615	-0.8025	CCAGATGTTGAAGTTAAATTA	CAGGTGTGTCCTGAAGAAGTA
NM_026048	2810452K22Rik	2.3	2	5.73	2	5.73	2	-1.715	-1.865	-1.79	CCCAGGATTATTAGATGTTAA	CTGGCATAACTTAATCCTGAA
XM_142762	4930513D10Rik	2.55	2.5	5.73	2	5.73	2	-1.59	-1.615	-1.6025	CACCTGTGTGTTTGTACGTGA	CTGGCACGGCCCAGAAGATCA
NM_027539	6330415M09Rik	4.1	2.5	5.73	2	5.73	2	-0.815	-1.615	-1.215	AAGAGTTTGCATTAAAGATTA	CCGAGGTTACAGGTAAACTAA
XM_194622	B430306D02Rik	5.15	2.5	5.73	2	5.73	2	-0.29	-1.615	-0.9525	CAGGGTTACTTTATTCGAGAA	CAGATGAAGATTGATGATGAA
NM_024242	RIOK1	1.8	0.5	5.73	2	5.73	2	-1.965	-2.615	-2.29	CTGGGATATAGCTATGAATAA	AACGGACTTATTAAGGTATTA
NM_029916	Stk31	1.15	0.5	6.23	2.54	6.23	2.54	-2	-2.25591	-2.12795	TCCGTGGATGTTGACACAGAA	CAGGACCAGAAACTTATTGAA
NM_019684	Stk23	1.8	3	6.23	2.54	6.23	2.54	-1.74409	-1.27165	-1.50787	CTGGAGGTCTTCTATCTCCTA	TGCCTGTTTGTTTCTTAATAA
NM_025647	0610011D08Rik	2.95	6	6.23	2.54	6.23	2.54	-1.29134	-0.0905512	-0.690945	CAGGACTGACTAGTCATCATA	CGCGCGCATTGTCGAGAAATA
NM_029294	1700011K15Rik	3.65	10	6.23	2.54	6.23	2.54	-1.01575	1.48425	0.234252	AGGACTCATCTTAGAATCTTA	CAGCTAGTGTTCTTTGAGAAA
NM_025636	2310079N02Rik	1.65	3	6.23	2.54	6.23	2.54	-1.80315	-1.27165	-1.5374	CTGGTGGAAGAAATCAGGAAA	TGCGGTTTGAGTAAATTCTAA
XM_355870	2900074C18Rik	4.3	6	6.23	2.54	6.23	2.54	-0.759843	-0.0905512	-0.425197	CCGGGCACTGCTGCAGCTGAA	CCGAGAGAAGAAGTTCCGAGA
NM_025741	4931412G03Rik	1.2	0.5	6.23	2.54	6.23	2.54	-1.98031	-2.25591	-2.11811	AAGATGTATACTAGTTATTAA	TAGATATTTGCTGTTCTTAAA
NM_183152	6330514A18Rik	2.3	3	6.23	2.54	6.23	2.54	-1.54724	-1.27165	-1.40945	ACCCAGTAATTTCTTCCTTAA	CAGCGCTGTGTTCGCTCTTAA
NM_172924	C230081A13Rik	2	3.5	6.23	2.54	6.23	2.54	-1.66535	-1.0748	-1.37008	AAGAATTGCTTTAAACCTAAA	TACGAAGAAATAGAAACTGAA
NM_025934	RIOK2	1.15	2.5	6.23	2.54	6.23	2.54	-2	-1.4685	-1.73425	CAAGGTCTGATTAATAGTAAA	CCAGTAAATTATGGAAATAAA
NM_016795	SRPK1	1.35	1	6.23	2.54	6.23	2.54	-1.92126	-2.05906	-1.99016	CAGGCGTTAATGGAACACATA	AAAGAAGTTTGTAGCAATGAA
NM_145465	Stk24	1.65	1.5	6.23	2.54	6.23	2.54	-1.80315	-1.8622	-1.83268	CTGAAAGGACTTGATTATCTA	TTGGAAAGAAATAAGATGAAA
NM_025340	0610041B22Rik	2.15	4	6.23	2.54	6.23	2.54	-1.6063	-0.877953	-1.24213	CGGGTCCTTCTTGTTCTCCAA	AAGCTAGTAATTAAAGACACA
NM_028539	1700052K11Rik	1.95	3	6.23	2.54	6.23	2.54	-1.68504	-1.27165	-1.47835	CAGGAGCAAAGGGTAGGGAAA	TAGAATTCTGTTATTATTAAT
NM_025889	2410001H17Rik	4.2	5.5	6.23	2.54	6.23	2.54	-0.799213	-0.287402	-0.543307	AAGGGTAATTATTTCCAACAA	CAGGAAGTTTAGAGCATGCCA
NM_028223	3010001K23Rik	2.95	3	6.23	2.54	6.23	2.54	-1.29134	-1.27165	-1.2815	AAGGGTTTCATCGGAACTGAA	CAGGATCAAGGGTCTATCCTA
NM_177719	4932411A10Rik	3.6	3	6.23	2.54	6.23	2.54	-1.03543	-1.27165	-1.15354	TACAGTGTGATTTATGTCTAA	CTCCCTGAATTTATAAATATT
NM_133853	6530407C02Rik	1.95	3.5	6.23	2.54	6.23	2.54	-1.68504	-1.0748	-1.37992	AAGACTTTATATGAAGATAAA	CCAGGCAAAGTTATAAATAAA
NM_177352	C330018K18Rik	2.2	1	6.23	2.54	6.23	2.54	-1.58661	-2.05906	-1.82283	AAGGACAGTGTTCCTGTCTTA	AGCCTTGAGCCTGATAGTCAA
NM_024182	RIOK3	0.95	0.5	6.23	2.54	6.23	2.54	-2.07874	-2.25591	-2.16732	AAGGATAATATAATTCTTTAA	AAGGAAGATGGTAAAGCTATA
NM_009274	SRPK2	1.8	1.5	6.23	2.54	6.23	2.54	-1.74409	-1.8622	-1.80315	TAGCATGATGATAAAGAATAA	CAGCAGAAGCTGATAATTAAA
NM_021537	Stk25	1.65	1.5	6.23	2.54	6.23	2.54	-1.80315	-1.8622	-1.83268	CCCGCTGAACAACCAACTGAA	AAGACCTGGATTGGAAATGTA
NM_026995	0710008K08Rik	5.45	8	6.23	2.54	6.23	2.54	-0.307087	0.69685	0.194882	CAGGTGCTTGTGTGTAACCAA	AACAGAGGATTTACGACCTAA
NM_028533	1700065D16Rik	2.9	2.5	6.23	2.54	6.23	2.54	-1.31102	-1.4685	-1.38976	ATGGCATATTTAACTAGGTAA	CACAGAGGACCTAGAGTACTA
NM_133729	2610018G03Rik	1.3	1	6.23	2.54	6.23	2.54	-1.94094	-2.05906	-2	CACAGATAAGATGGTGAAGAA	CAAAGTCATCCTAACTATTAA
NM_029426	4833424K13Rik	2.65	5.5	6.23	2.54	6.23	2.54	-1.40945	-0.287402	-0.848425	ACGACTGAACTCCATCAAGAA	ACGCTAGAGCACATTCAGAAA
NM_028943	4933405A16Rik	2.6	3	6.23	2.54	6.23	2.54	-1.42913	-1.27165	-1.35039	CACGTGCGGCTTTATATTTAT	AAGAGGAAGAAGGAACAATAA
NM_026551	6720485C15Rik	3.45	3.5	6.23	2.54	6.23	2.54	-1.09449	-1.0748	-1.08465	CAGACTGAGTTAGGTGCTATA	CACCCTGAGATCCGCAAGGAA
NM_177174	C330049O21Rik	1.7	1	6.23	2.54	6.23	2.54	-1.78346	-2.05906	-1.92126	AAACTTGATATGGATAATAAA	CTGAAACATGTTTATGGATTA
NM_145852	Ropn1l	1.5	2	6.23	2.54	6.23	2.54	-1.8622	-1.66535	-1.76378	CAGAGCATTGATACTTGTTTA	GAGAACTATCTTACCAGTTTA
NM_009288	Stk10	2.2	3.5	6.23	2.54	6.23	2.54	-1.58661	-1.0748	-1.33071	CAGGAAATGTTCTTCAAATTA	CAGCCTCATAATTATAGCGTA
NM_019635	Stk3	2.3	1.5	6.23	2.54	6.23	2.54	-1.54724	-1.8622	-1.70472	ATGGTTATAAACAGTGAAGAA	CACATTGAAAGGATTAGAATA
NM_183120	1110048D14Rik	3.35	6.5	6.23	2.54	6.23	2.54	-1.13386	0.106299	-0.51378	TTGCTTATGGTTGGTACAATA	CTGGTAAATTTCTGTTACATA
NM_198630	1810024B03Rik	0.35	0.5	6.23	2.54	6.23	2.54	-2.31496	-2.25591	-2.28543	CTGGTTATTTCTGAAATTCAA	TTGAATGACATTAGCAAGATA
NM_028126	2610019A05Rik	0.35	0.5	6.23	2.54	6.23	2.54	-2.31496	-2.25591	-2.28543	ACCATCTTAGCTCATTTATTA	TTCATTGTCAGAACAAATTAA
NM_198655	4921509C19Rik	4.55	7.5	6.23	2.54	6.23	2.54	-0.661417	0.5	-0.0807087	TAGAGTGGGCATGAACAGCTA	TTGGACTCGGATTCTGGAGAA
NM_198004	5133401N09Rik	4.05	3.5	6.23	2.54	6.23	2.54	-0.858268	-1.0748	-0.966535	CAAGCTGGGATGGAAATTCTA	CGGCTCGTTTGACATCATTTA
XM_356104	9130019I15Rik	3.5	5	6.23	2.54	6.23	2.54	-1.0748	-0.484252	-0.779528	TACCATCAAAGTATTCAACAA	CAGGCCGAAAGTGTTGGAATA
NM_177351	C630028N24Rik	2.5	1.5	6.23	2.54	6.23	2.54	-1.4685	-1.8622	-1.66535	CACCAGCAATTATATGAAATA	CAGAGCCATTCTAAATAGGAA
NM_011282	Ros1	2.25	4	6.23	2.54	6.23	2.54	-1.56693	-0.877953	-1.22244	AAGGTGGAAGGTGGTGTTTAA	CACCATAATATTACAGGAATA
NM_009387	Tk1	19	21	31.5	7.325	31.5	7.325	-1.70648	-1.43345	-1.56997	AATGAACAATATTAAAGTTTA	CGGACTCTCGGTGCTAACTAA
NM_011903	TLK2	32	35	31.5	7.325	31.5	7.325	0.0682594	0.477816	0.273038	AAGAATACATTTGGTCATAAA	CTGAATAATCTCAGTTTCTAA
NM_178749	Stk32a	27	17	31.5	7.325	31.5	7.325	-0.614334	-1.97952	-1.29693	CGGGAATAAATACATAGGTTA	CAGAATTGCCCTGCTGCTTAA
NM_016866	Stk39	13	27	31.5	7.325	31.5	7.325	-2.5256	-0.614334	-1.56997	AACCATTTGCATACAATTTAA	AAGGAAAGAAGTTATTTATAA
XM_194683	LOC271697	14	20	31.5	7.325	31.5	7.325	-2.38908	-1.56997	-1.97952	AAGGTTATTGCTATTATTGTT	CTGGCTGCCTGGAATATTTAA
XM_622639	LOC547256	27	23	31.5	7.325	31.5	7.325	-0.614334	-1.16041	-0.887372	AAGCGTCAGGAATCGAGTTAA	ACAGCTCATGCTAAAGATGGA
XM_143053	LOC241864	20	35	31.5	7.325	31.5	7.325	-1.56997	0.477816	-0.546075	CCGGGTGAGGAGAAACAACAA	AAGGAGGGTCTTAATGAAGAT
NM_011543	Skp1a	17	18	31.5	7.325	31.5	7.325	-1.97952	-1.843	-1.91126	CAAAGTTGACATTGTAAATAA	AACATGATACTTGTTCATGAA
NM_009289	SLK	14	64	31.5	7.325	31.5	7.325	-2.38908	4.43686	1.02389	ATGGTTGAGATTGACATATTA	GAGGATAAATTTAGCAACAAA
NM_146151	TESK2	34	54	31.5	7.325	31.5	7.325	0.341297	3.07167	1.70648	AACCCTTTAGTTAATGGTTTA	ATGGGTGTATGTGTACATCAA
NM_021028	Tk2	20	35	31.5	7.325	31.5	7.325	-1.56997	0.477816	-0.546075	CCGGATATTAACTCCAGAGAA	AAGGTGCAGCTTGTTACTTGA
NM_023815	Trp53rk	10	30	31.5	7.325	31.5	7.325	-2.93515	-0.204778	-1.56997	AAGGAAGAGATGGGCAAACAA	TACCTTGAAGAGAATCCTCAA
NM_022416	Stk32b	16	21	31.5	7.325	31.5	7.325	-2.11604	-1.43345	-1.77474	TTCCTTGTTCAGAATAAATAA	CAGCAGGGACATAATGGCCAA
NM_021420	Stk4	14	10	31.5	7.325	31.5	7.325	-2.38908	-2.93515	-2.66212	TAGCTACAATATTACAATCAA	ACCAGGTGAATTAATAGTCTA
NM_177066	Tnni3k	14	24	31.5	7.325	31.5	7.325	-2.38908	-1.02389	-1.70648	CAGGCTCACTTCCAATTATAA	CTCGATTTGGACACCACAATA
XM_285897	LOC333050	20	22	31.5	7.325	31.5	7.325	-1.56997	-1.29693	-1.43345	CACATCCGGCATGAAATATTA	CACAATAAATGCACCAAAGAA
XM_618791	LOC216178	25	32	31.5	7.325	31.5	7.325	-0.887372	0.0682594	-0.409556	TAGAGTTGGAATGATCACTAT	ATCCTTCTCAACGCCCTTCAA
NM_013787	Skp2	19	19	31.5	7.325	31.5	7.325	-1.70648	-1.70648	-1.70648	TAGGAATGTGATATTATTCTA	ATCAATGTATGTTACAATATA
NM_027139	Taf9	8	33	31.5	7.325	31.5	7.325	-3.20819	0.204778	-1.50171	TACGTTAACGTGGGAGATCTA	TAGGCAAAGAACTTGCATCAA
NM_009435	TSSK1	28	44	31.5	7.325	31.5	7.325	-0.477816	1.70648	0.614334	CACGGCTAAAGAAGCAATAAA	AAGCCTGAGCCTAGAAGTCAA
NM_020557	Tyki	41	34	31.5	7.325	31.5	7.325	1.29693	0.341297	0.819113	AAGGTTTACCCTAATCTTAAA	CACAAATTTAATTTATCTTAA
XM_130797	Tnik	47	13	31.5	7.325	31.5	7.325	2.11604	-2.5256	-0.204778	CTCGAATGATTTGAACCTTTA	ATGGCGTTATTTCTAATGTAA
NM_021302	Stk32c	32	18	31.5	7.325	31.5	7.325	0.0682594	-1.843	-0.887372	TCGGAGAATGACTACCTGCAA	CTGATATGTTATTGAGGGTAA
NM_032004	Tssk6	16	20	31.5	7.325	31.5	7.325	-2.11604	-1.56997	-1.843	CAGGTTGGAACCTGCAATAAA	CCGCGTCAAGATCACGGATTT
XM_485013	LOC433437	35	31	31.5	7.325	31.5	7.325	0.477816	-0.0682594	0.204778	AAGAGACTTTGCTATAATCAA	AAGGAGCAACGGAACAAACTA
XM_145207	LOC232619	37	38	31.5	7.325	31.5	7.325	0.750853	0.887372	0.819113	ACCAATCCATCTGATACTAAA	CAGCACTACACTGTCCTGAAA
XM_620199	LOC545756	38	16	31.5	7.325	31.5	7.325	0.887372	-2.11604	-0.614334	CACAGGACTAGTCATCATAAA	CAGACTTACTTTGAATCACCA
NM_011451	Sphk1	48	21	31.5	7.325	31.5	7.325	2.25256	-1.43345	0.409556	TACGAGCAGGTGACTAATGAA	CTGGACCAGTTGCATATAGAA
NM_019786	TBK1	44	11	31.5	7.325	31.5	7.325	1.70648	-2.79863	-0.546075	ATCCACAAATTTGATAAGCAA	CTGGGTGAGATTTCAGACATA
NM_009436	TSSK2	52	38	31.5	7.325	31.5	7.325	2.79863	0.887372	1.843	CAAGTTCAATGTGGCAGTCAA	AAGATCATAGACCGAAAGAAA
XM_358897	STK33	26	22	31.5	7.325	31.5	7.325	-0.750853	-1.29693	-1.02389	AAGCAGCTTTATAGATGATAA	AAGGAACTTCTAGATAACCAA
NM_011361	Sgk	28	33	31.5	7.325	31.5	7.325	-0.477816	0.204778	-0.136519	TAAGATATAGTTAATAACTAA	CTGGGATGATCTCATCAATAA
XM_484845	LOC433284	43	28	31.5	7.325	31.5	7.325	1.56997	-0.477816	0.546075	CAGATGAAACATTTCAAACTA	CAGCTGTTTCTTTAATTCCAA
XM_485966	LOC434214	41	38	31.5	7.325	31.5	7.325	1.29693	0.887372	1.09215	CTGGCTGTAGATCAAGTTAAT	CCAGATCTACACACAGTTCAA
NM_133741	SNRK	40	26	31.5	7.325	31.5	7.325	1.16041	-0.750853	0.204778	CAGATGGGAAATAATCCAATA	CCGAGTTACAGTAGTGTATAA
NM_203280	Sphk2	26	34	31.5	7.325	31.5	7.325	-0.750853	0.341297	-0.204778	TAGGCTAAGATCTATCATTTA	CAGGCTGCTCATATTGGTCAA
XM_484053	Taok1	36	26	31.5	7.325	31.5	7.325	0.614334	-0.750853	-0.0682594	CTGGATGATAACATCAATTTA	ATGGAGAAACTTATTAAGAAA
NM_080442	TSSK3	31	32	31.5	7.325	31.5	7.325	-0.0682594	0.0682594	0	CTCCTGGAACCAGACATGATA	TGGGTGTGGTCCTGTATGTAA
NM_007434	AKT2	0.55	0.5	1.25	0.5	1.25	0.5	-1.4	-1.5	-1.45	ACGGGCCAAAGTGACCATGAA	CTGGCAGGACGTGGTACAGAA
NM_134011	Tbrg4	0.5	1	1.25	0.5	1.25	0.5	-1.5	-0.5	-1	AAGCTAGTTGATAGTCAGATA	CTGGAGCACCCTGAATATAAA
NM_183262	Stk35	2.85	4.5	1.25	0.5	1.25	0.5	3.2	6.5	4.85	CTGGGCAATGATAGAAAGAAT	GAGGGCAATCAAGATAACAAA
NM_013731	SGK2	0.55	0.5	1.25	0.5	1.25	0.5	-1.4	-1.5	-1.45	ACGGACTATATTGCTGAGGAA	TAGGGCCAATGGGAACATCAA
XM_484371	LOC432849	1.25	2	1.25	0.5	1.25	0.5	0	1.5	0.75	CTCATTGGTGTTGCTGATTTA	ACCAAAGCAATTGAACTACTA
XM_484909	LOC433348	0.2	0.2	1.25	0.5	1.25	0.5	-2.1	-2.1	-2.1	AACCTGCAACCCTACCTACAA	CTCGAGGTCATGGAACCTAAT
NM_010831	Snf1lk	1.35	2.5	1.25	0.5	1.25	0.5	0.2	2.5	1.35	CGCGCATGCTTTAGACAGAAA	TAGGGAAACTTTCTGAAGAAA
NM_011518	SYK	0.3	0.2	1.25	0.5	1.25	0.5	-1.9	-2.1	-2	CACCATCGAGAGGGAACTTAA	AAGGGATACTACCAAATGAAA
XM_355941	Taok2	0.6	0.5	1.25	0.5	1.25	0.5	-1.3	-1.5	-1.4	TTCGAAGGTGATTATGATTTA	CCCAAATGTTATTGTAAGGAA
NM_027673	TSSK4	0.15	0.25	1.25	0.5	1.25	0.5	-2.2	-2	-2.1	CAGAGGCTTCTAAGTATCAAA	CAAGATCATCTCGAAGAAGAA
NM_011785	AKT3	1	1	1.25	0.5	1.25	0.5	-0.5	-0.5	-0.5	ACCAGAGGTATTAGAAGATAA	CAGATTGATAATATAGGAGAA
NM_009370	TGFBR1	0.3	0.15	1.25	0.5	1.25	0.5	-1.9	-2.2	-2.05	CCCATAGAGATTTGAAATCAA	TAGAGAAATATTTCTATGTAA
NM_175031	Stk36	0.6	0.5	1.25	0.5	1.25	0.5	-1.3	-1.5	-1.4	CCCGATTTCTCCATCCAGTAA	CAAGATTTCCTTATTCTCCTA
XM_135656	LOC546236	0.9	1.5	1.25	0.5	1.25	0.5	-0.7	0.5	-0.1	CTCAGCAGGCCGATTAACATA	TCGGCTCGGCACAGAAGATCA
NM_001001321	Slc35d2	0.9	0.5	1.25	0.5	1.25	0.5	-0.7	-1.5	-1.1	TACCACCATAATGATATTGTA	CACATTCAACTTGGAAGGCTA
NM_020587	Sfrs4	0.45	0.5	1.25	0.5	1.25	0.5	-1.6	-1.5	-1.55	CCCGTCACTGCTGTACATTAA	CACCTCCAAATCCAAACCCAA
NM_080788	TTBK1	2.7	1	1.25	0.5	1.25	0.5	2.9	-0.5	1.2	CAGGAGGTTGATTCCAAAGAA	CACACTGGTCATGACATGTTA
NM_183099	TSSK5	0.75	0.5	1.25	0.5	1.25	0.5	-1	-1.5	-1.25	CCCAGAGATCCTCATGAGCAA	AAGCACATGAACATAGTTCAA
NM_011652	TTN	1.05	1	1.25	0.5	1.25	0.5	-0.4	-0.5	-0.45	CACAGGGAAATTAGAAATAAA	AAGGAGGTTCATGAAGAATTA
NM_009371	TGFBR2	0.45	0.5	1.25	0.5	1.25	0.5	-1.6	-1.5	-1.55	CACGTGCGCCAACAACATCAA	CTCTAACATCCTAGTGAAGAA
NM_134115	Stk38	1.6	2.5	1.25	0.5	1.25	0.5	0.7	2.5	1.6	TGCGATATCTATTGAAATCAA	CCCACTGTTACTGAACTGTTA
NM_145587	SBK1	1.45	1	1.25	0.5	1.25	0.5	0.4	-0.5	-0.05	CACCCTGATCTGCAATAACAA	TTGAAGAAACAAATAATAATA
XM_487472	LOC435518	2.3	1.5	1.25	0.5	1.25	0.5	2.1	0.5	1.3	CTGGCAGTGGTGGACATTGTA	CTCTCACATACTAGCCACATA
XM_135514	Smok2	1.05	1.5	1.25	0.5	1.25	0.5	-0.4	0.5	0.05	ATCATGTCTGAGGTAGACTTA	CTGGGAACACCATTCAGAGTA
NM_011481	Srms	1.15	1.5	1.25	0.5	1.25	0.5	-0.2	0.5	0.15	CCCATGGGAAATACTGCACAA	CACAAAGTCAGCTTCAATAAA
NM_031386	Tex14	0.75	1.5	1.25	0.5	1.25	0.5	-1	0.5	-0.25	CACGGTGAAGTCAGACATATA	AACCATAACTTTGTTATATAA
NM_181591	Txndc3	1.15	2	1.25	0.5	1.25	0.5	-0.2	1.5	0.65	ACCTGTGATGATAAAGAAGAA	CTCCAGCCATTTAGAGATAAA
NM_172664	TLK1	2.65	4	1.25	0.5	1.25	0.5	2.8	5.5	4.15	CAGGCACTCGTTAACAATCAA	CAGCAGCTTATTCTTGTACAA
NM_153417	Trpm6	2.85	4	1.25	0.5	1.25	0.5	3.2	5.5	4.35	AACGAACTAGGGAATAAATTA	CACAAGGATTCTATCACCATA
NM_172734	Stk38l	4.9	7	1.25	0.5	1.25	0.5	7.3	11.5	9.4	TAGGTAAATAATGTAATTTAA	CAGGACTGAATTCTACAGAAA
NM_009279	Ssr4	0.8	2	1.25	0.5	1.25	0.5	-0.9	1.5	0.3	TCCATTGCTTCTTTCAATAAA	AAGGAAGGCTCAGAGAAATAA
XM_148399	LOC545156	2.2	1.5	1.25	0.5	1.25	0.5	1.9	0.5	1.2	ATGGGTGGAGTCGGCAGACAA	CAGGTCTGACTTATAGGATGA
XM_137993	LOC238119	0.8	1	1.25	0.5	1.25	0.5	-0.9	-0.5	-0.7	CGCCATGAAGGCCTCCTTCAA	CAGGAGATGAAGATCGGACGA
NM_009272	SRM	1.3	1	1.25	0.5	1.25	0.5	0.1	-0.5	-0.2	CACGCCTATACCAGCTCTGTA	CAGATGACTCTTGCCCACCAA
NM_009285	Stc1	1.35	1	1.25	0.5	1.25	0.5	0.2	-0.5	-0.15	CCCAGTCATTGTAATCTGAAA	AACCAGTAACATAGTGCTCAA
NM_011571	TESK1	2.1	3	1.25	0.5	1.25	0.5	1.7	3.5	2.6	GAGGGTTATTAGGACAAAGAA	CAGAATTAACTCTAATTTAAT
NM_001001297	Thnsl1	0.7	1	1.25	0.5	1.25	0.5	-1.1	-0.5	-0.8	TCCAAGATTAGTAATGTTTAA	TTGGAAAGGAGCAATAATAAA
NM_173745	Dusp18	0.3	1.5	1.56667	0.63	3.15	1.1357	-2.01059	-1.45285	-1.73172	CTCGGTGACTATGAGAACTTA	GCCCTGTAACTTGATATATAA
NM_176933	Dusp4	0.5	0.5	1.56667	0.63	3.15	1.1357	-1.69313	-2.33336	-2.01324	ACGACTTTGAATACACATTAA	TAGCAGTTTACTTGAAGTATA
NM_007563	Bpgm	1.1	2	1.56667	0.63	3.15	1.1357	-0.740746	-1.01259	-0.876669	AAGCACAAACTTATTATACTA	TCCGGAAATCTTAAAGGGCAA
NM_026004	Nt5c3	1.45	1	1.56667	0.63	3.15	1.1357	-0.18519	-1.89311	-1.03915	CACGGTTTGCTTATTGAACAA	AAGACTCTTTCTTATTTATAA
NM_019807	Acpp	2.1	0.5	1.56667	0.63	3.15	1.1357	0.846556	-2.33336	-0.743404	AAGAGGCTTCATCCATATAAA	ACGAACTTGGAAGTTATATAA
NM_133224	Atp13a1	0.4	0.2	1.56667	0.63	3.15	1.1357	-1.85186	-2.59752	-2.22469	CCGGAGTATGATCCCAACAAA	CACCTTCGCCATCAACTACAA
NM_016745	Atp2a3	0.95	1	1.56667	0.63	3.15	1.1357	-0.978841	-1.89311	-1.43597	CACAGGCAGATAGGAACATAA	CTGATTGTTTCTGATGGAGAA
NM_144900	Atp1a1	3.45	6	1.56667	0.63	3.15	1.1357	2.98941	2.50947	2.74944	CCCGGATTTCACAAACGAGAA	CAGGGCAGTGTTTCAGGCTAA
NM_023117	Cdc25b	0.35	0.175	1.56667	0.63	3.15	1.1357	-1.93122	-2.61953	-2.27538	CCCGGAGATGTACATCCTCAA	CAGAATCTACATATGCTGGAA
NM_020329	Dolpp1	0.7	1	1.56667	0.63	3.15	1.1357	-1.37567	-1.89311	-1.63439	GAGGTGGTTTAAGAAATCAAA	AAGAATGCACCAAACAAATAA
NM_024438	Dusp19	0.05	0.5	1.56667	0.63	3.15	1.1357	-2.40741	-2.33336	-2.37039	AAGGAATTTATATTCATTATA	AACATTTATATAATGATTATA
NM_026268	Dusp6	0.35	0.175	1.56667	0.63	3.15	1.1357	-1.93122	-2.61953	-2.27538	AAACCTTAAATTATTAATAAA	TGCGGGCGAGTTCAAATACAA
NM_053272	Dhcr24	0.15	0.5	1.56667	0.63	3.15	1.1357	-2.24868	-2.33336	-2.29102	CTCGCTCATCTTCGATATCTA	CTGGAGGTGGACACCAAGAAA
NM_008824	Pfkfb1	1	0.5	1.56667	0.63	3.15	1.1357	-0.899476	-2.33336	-1.61642	CCGACTAAAGTGTTTAATTTA	CAGGAACACTACCCTGAAGAA
NM_153420	Acpl2	0.1	0.5	1.56667	0.63	3.15	1.1357	-2.32805	-2.33336	-2.33071	ACGCAGGAAATTACTACAGTA	CAGGATGTTACTTGGTACAAA
NM_029097	Atp13a2	0.05	0.025	1.56667	0.63	3.15	1.1357	-2.40741	-2.75161	-2.57951	AACACTCGTTATAGAAATAAA	CAGCTTCAAGTTCTACAAACA
NM_175025	Atp2c1	0.3	0.15	1.56667	0.63	3.15	1.1357	-2.01059	-2.64154	-2.32606	CAGCTGAATAATTGACCTTTA	CAGAGAGATTTGTATCAACAA
NM_178405	Atp1a2	0.1	0.05	1.56667	0.63	3.15	1.1357	-2.32805	-2.72959	-2.52882	TCCAATGATAATTTATATCTA	AAGGTGGATAACTCATCCCTA
NM_009860	Cdc25c	0.35	0.175	1.56667	0.63	3.15	1.1357	-1.93122	-2.61953	-2.27538	CAAGTCGGCCTTTAAACTTAA	CTGGACAGTGTTCTTCTCCTA
NM_013642	Dusp1	1.75	1	1.56667	0.63	3.15	1.1357	0.291	-1.89311	-0.801053	AACGAGGCTATTGACTTCATA	TAGGTTTGTAGCTTTCAGTTA
NM_010090	Dusp2	0.6	0.3	1.56667	0.63	3.15	1.1357	-1.5344	-2.50947	-2.02193	CTCGCTGTAATTGGTGCTGAA	TGCAGAAATTAATTTAATTAA
NM_153459	Dusp7	0.65	0.325	1.56667	0.63	3.15	1.1357	-1.45503	-2.48745	-1.97124	CGGCATCAAATACATCCTCAA	CACAGTTGAGAAATTGGCAAA
NM_008698	Nipsnap1	0.5	0.25	1.56667	0.63	3.15	1.1357	-1.69313	-2.55349	-2.12331	CACATAGGATTCAGAATTTAA	GAGAATGTTGATGGAACCAAA
NM_008825	Pfkfb2	0.05	0.025	1.56667	0.63	3.15	1.1357	-2.40741	-2.75161	-2.57951	CAGTATGATGTCTTAAAGTAA	CAGGCTGAAGTGCAATATGAA
NM_025421	Acyp1	0.2	0.1	1.56667	0.63	3.15	1.1357	-2.16932	-2.68557	-2.42744	CACCTTGGTCTCAGTGGATTA	TTAGAATTTGTTAGTAAGTTA
NM_175650	Atp13a5	0.1	0.05	1.56667	0.63	3.15	1.1357	-2.32805	-2.72959	-2.52882	CCGATGAATTTCGAAGATATA	CAGCTTAACAATGAGCATAAA
NM_015731	Atp9a	0.05	0.025	1.56667	0.63	3.15	1.1357	-2.40741	-2.75161	-2.57951	CCAGAATGAGATGGTGTTCAA	TTGGGTGTTAATCAGCATCTA
NM_144921	Atp1a3	0.05	0.025	1.56667	0.63	3.15	1.1357	-2.40741	-2.75161	-2.57951	CAGGGTCTGACACACAGTAAA	CTGAACAATTATCAAATATAT
NM_026295	Ctdp1	0.45	0.475	1.56667	0.63	3.15	1.1357	-1.77249	-2.35538	-2.06393	TACGTGATGTCTGGTCATGTA	TAAGATTTAGAGAGCAATATA
NM_022019	Dusp10	0.4	0.5	1.56667	0.63	3.15	1.1357	-1.85186	-2.33336	-2.09261	CAGGCCTTTCATGGAGTACAA	CAGATGGTCAACAACAATGAA
NM_134068	Dusp22	1.35	0.675	1.56667	0.63	3.15	1.1357	-0.343921	-2.17927	-1.2616	CAGGAGTTTGAGAAACATGAA	CTGACCGATGCTCATACAATA
NM_008748	Dusp8	1.8	0.5	1.56667	0.63	3.15	1.1357	0.370365	-2.33336	-0.981499	CAGGCCAGGTATAAATATATA	TCCATCGAGTTTATTGATAAA
NM_011851	Nt5e	0.3	0.15	1.56667	0.63	3.15	1.1357	-2.01059	-2.64154	-2.32606	AACAAACATTATAATTTACAA	CAGCCTGAAGTAGATAAACTA
NM_133232	Pfkfb3	1.85	2	1.56667	0.63	3.15	1.1357	0.44973	-1.01259	-0.281431	CAGGGACTTGTCACTCATCAA	CTCCAACATCATGGAAGTTAA
NM_029344	Acyp2	0.25	0.125	1.56667	0.63	3.15	1.1357	-2.08995	-2.66356	-2.37675	AAGCAGAAACTAAATATTATA	CTGGAATTATACATTACTGAA
NM_009727	Atp8a1	1.05	2	1.56667	0.63	3.15	1.1357	-0.820111	-1.01259	-0.916351	AAGGTAAATGTTGGAGATATA	AACCATAGAAACGCTAATGAA
NM_015804	Atp11a	0.1	0.05	1.56667	0.63	3.15	1.1357	-2.32805	-2.72959	-2.52882	AAGGAGCATCCTATTACCTTA	AAGAATGAGTGTGATTGTAAA
NM_011794	Bpnt1	0.7	0.35	1.56667	0.63	3.15	1.1357	-1.37567	-2.46544	-1.92055	TACGCTTAAGACTTAAGTATA	AAGGTCTTCTTGACAATGTAA
NM_153088	Ctdsp1	0.25	0.5	1.56667	0.63	3.15	1.1357	-2.08995	-2.33336	-2.21166	CAGAGTGATAACTAAAGAGAA	CACGCACTCTAAACAAATAAA
NM_028099	Dusp11	1.3	1.5	1.56667	0.63	3.15	1.1357	-0.423286	-1.45285	-0.938067	CAGAAACTATTTCTTACATAA	CACACTTTGCTTAATCATCAA
NM_026725	Dusp23	0.45	1	1.56667	0.63	3.15	1.1357	-1.77249	-1.89311	-1.8328	CCGGAACAGATCGACCAATTT	ACCAGGATCCATTGAGACGTA
NM_029352	Dusp9	0.05	0.5	1.56667	0.63	3.15	1.1357	-2.40741	-2.33336	-2.37039	CTGAATAAACAGTTTATTTAA	CAGGGATGGGATGCAGCCATA
NM_015807	Nt5c	0.7	0.35	1.56667	0.63	3.15	1.1357	-1.37567	-2.46544	-1.92055	AAGGAGACTAGCACACAAATA	GACCTGCTCATTGATGACAAA
NM_021330	Acp1	1	0.5	1.56667	0.63	3.15	1.1357	-0.899476	-2.33336	-1.61642	AGCCTTGACATTGTTATTTAA	CTGGGAAGTTATCAAATACAA
NM_007431	Akp2	0.9	1	1.56667	0.63	3.15	1.1357	-1.05821	-1.89311	-1.47566	CAGGATCGGAACGTCAATTAA	AACACAAGACATTTAAATAAA
NM_007504	Atp2a1	0.35	1	1.56667	0.63	3.15	1.1357	-1.93122	-1.89311	-1.91216	CTCAATTCTGTTTATAAATAA	CTGGGTGAACTTGGTGACTGA
NM_009726	Atp7a	0.85	2.5	1.56667	0.63	3.15	1.1357	-1.13757	-0.572334	-0.854953	CTCGTGGAAAGTAACAAGATA	CAGGAATGTAAAGACATCAAA
NM_172587	Cdc14b	1.65	0.5	1.56667	0.63	3.15	1.1357	0.13227	-2.33336	-1.10055	CTCGCAGTTTATAAAGATGAA	CGGGTGTTATATGGTTATATA
NM_146012	Ctdsp2	0.85	5	1.56667	0.63	3.15	1.1357	-1.13757	1.62895	0.24569	CACGGTTTGATGAATTTCCAA	CTGGTCTTGACTAAGCAATAA
NM_023173	Dusp12	0.25	0.5	1.56667	0.63	3.15	1.1357	-2.08995	-2.33336	-2.21166	TAAGTTGGATTTGTTATTAAA	AACAGAGTGGATGAAATGAAA
NM_029659	1700011C14Rik	0.9	1	1.56667	0.63	3.15	1.1357	-1.05821	-1.89311	-1.47566	CAGAGTGAAGAAGAACTCCTA	CCCGGAGGACAGGCTCTAGTA
NM_145744	Dusp15	0.75	0.5	1.56667	0.63	3.15	1.1357	-1.2963	-2.33336	-1.81483	TACGTGCTACTTAAGAATAAA	CCGGAATAAGATCACACATAT
NM_134029	Nt5m	0.15	0.075	1.56667	0.63	3.15	1.1357	-2.24868	-2.70758	-2.47813	AAGATGCGTGTTCTCAGATAA	CAGCAAGGCCTTAACCTGATA
NM_007387	Acp2	0.4	0.2	1.56667	0.63	3.15	1.1357	-1.85186	-2.59752	-2.22469	CACCAGAGTATCAGAACAGAA	CTGCCACATATTTGAACTGTA
NM_007432	Akp3	0.8	1	1.56667	0.63	3.15	1.1357	-1.21694	-1.89311	-1.55502	CAGTATGTTTGGAATCGTGAA	TGCAAGGACATTGCTACACAA
NM_009722	Atp2a2	0.45	1	1.56667	0.63	3.15	1.1357	-1.77249	-1.89311	-1.8328	CAGGATGTTCATTCTGGACAA	TACAGTTTGCTTATTTATAAA
NM_007511	Atp7b	0.3	0.5	1.56667	0.63	3.15	1.1357	-2.01059	-2.33336	-2.17197	CAGAACGGTGTCCTAATCAAA	TTGAATATTGAAGGAAATATA
NM_181409	BC051083	0.5	0.25	1.56667	0.63	3.15	1.1357	-1.69313	-2.55349	-2.12331	CCCGAGGACCAGAGCAAGAAA	CAGCTTAAGTTCATTCCTGAA
NM_133710	Ctdspl	0.2	0.1	1.56667	0.63	3.15	1.1357	-2.16932	-2.68557	-2.42744	CCGCTTTATGTACATAATTGA	AACAATACGTTTGTATCTTAA
NM_013849	Dusp13	0.55	0.275	1.56667	0.63	3.15	1.1357	-1.61376	-2.53148	-2.07262	TCAGACTGTCTCTATAATAAA	AAACAGGAAGACTCTGAATTA
NM_025869	2310043K02Rik	1.35	0.5	1.56667	0.63	3.15	1.1357	-0.343921	-2.33336	-1.33864	CACAGGCAAGACAGCCTGTAA	AACCATGCGTCTGGAGTTAAA
NM_178676	Entpd3	0.4	0.5	1.56667	0.63	3.15	1.1357	-1.85186	-2.33336	-2.09261	CAGCGTGTATTTGTTAACTTA	TAGCTACAAGCTACAAATCAA
NM_027588	Nt5c1b	0.1	0.05	1.56667	0.63	3.15	1.1357	-2.32805	-2.72959	-2.52882	CAGGACTTATTCGATATAGTA	AAGCAGGAATACTGCCATCAA
NM_007388	Acp5	0.3	0.15	1.56667	0.63	3.15	1.1357	-2.01059	-2.64154	-2.32606	CCCAAAGAAATGACCATCATA	CACGCGCTGCCTTGTCAAGAA
NM_007433	Akp5	1.2	0.5	1.56667	0.63	3.15	1.1357	-0.582016	-2.33336	-1.45769	TTGGTTGCTGTTGGAACTAAA	ATCCTTTACCTCGATACTATA
NM_009723	Atp2b2	0.5	1	1.56667	0.63	3.15	1.1357	-1.69313	-1.89311	-1.79312	CAGGGATGAGATGGTTAAGAA	CACCTTCGTGGTCAACAAGAA
NM_018731	Atp4a	0.65	0.5	1.56667	0.63	3.15	1.1357	-1.45503	-2.33336	-1.8942	CACCATCTACAAGATCTTCAA	CTGCCTGTCACTGACAGCAAA
NM_013753	X99384	0.6	0.3	1.56667	0.63	3.15	1.1357	-1.5344	-2.50947	-2.02193	TTGGAGAATAATACTTGCCTA	CACAAGTTTACACAACAGCAA
NM_023595	Dut	0.4	0.2	1.56667	0.63	3.15	1.1357	-1.85186	-2.59752	-2.22469	AAAGAGAAGTTTGAAGTGAAA	CAGCATGGTGATTGCTCCTTA
NM_019819	Dusp14	0.5	0.5	1.56667	0.63	3.15	1.1357	-1.69313	-2.33336	-2.01324	CTGGCCTTTAATCATTTGTAA	CTCTGTTATTTGATTCTATAA
NM_028207	Dusp3	1.05	0.5	1.56667	0.63	3.15	1.1357	-0.820111	-2.33336	-1.57674	CAGGTCCTTCATGCACGTCAA	AAGCAGAGTGGAGATAGATTA
NM_008813	Enpp1	0.7	1	1.56667	0.63	3.15	1.1357	-1.37567	-1.89311	-1.63439	CAGAGACATACTATTCATTTA	TCCAATCAAATCAACATCCAA
NM_029810	Nt5c2	0.3	1	1.56667	0.63	3.15	1.1357	-2.01059	-1.89311	-1.95185	CACATGGATTTAACTTCATAA	AAGGTCCATTAGTGAGATCAA
NM_019800	Acp6	0.45	0.225	1.56667	0.63	3.15	1.1357	-1.77249	-2.5755	-2.174	TAGGCTTAAACTACTAGACAA	CTGCTGGGTCCTGAAAGAGAA
NM_015805	Atp9b	0.35	0.175	1.56667	0.63	3.15	1.1357	-1.93122	-2.61953	-2.27538	CTGGATATTCATAGCTTTGAA	ATGGATGATTATGAAAGATGA
NM_177236	Atp2b3	0.7	0.5	1.56667	0.63	3.15	1.1357	-1.37567	-2.33336	-1.85451	CCGGGATGATATGGTGAAGAA	CAGGAAGCCAATTGAATTCAA
NM_138652	Atp12a	0.4	0.2	1.56667	0.63	3.15	1.1357	-1.85186	-2.59752	-2.22469	CAAGATAATAACACTGTGTAA	CTGGAGTTTAACCTCAAGCAA
NM_007658	Cdc25a	0.4	0.5	1.56667	0.63	3.15	1.1357	-1.85186	-2.33336	-2.09261	CACCATGAAGACTTTAAAGAA	ATGACTCTTAACTTTAATTTA
NM_198412	Dnajc6	0.15	0.075	1.56667	0.63	3.15	1.1357	-2.24868	-2.70758	-2.47813	CACGGTTTAAATACCATTAAA	TAGGTGTTATTTATTAACGTA
NM_130447	Dusp16	0.4	1.5	1.56667	0.63	3.15	1.1357	-1.85186	-1.45285	-1.65235	AAGGTGGTAGTTTATGATCAA	CCGACCATTTGTGGAATACAA
NM_023418	Pgam1	0.32	0.3	0.2575	0.178	0.275	0.17	0.351124	0.147059	0.249091	CCCTAATTCTCTGACCCTAAA	TTCTTAGGTCTTTGTTACTAA
NM_031868	Ppp1ca	0.425	0.15	0.2575	0.178	0.275	0.17	0.941011	-0.735294	0.102859	AAGAGAAGATACAACATCAAA	CCGGAGAATTTCTTTCTACTT
NM_015744	Enpp2	0.585	0.5	0.2575	0.178	0.275	0.17	1.83989	1.32353	1.58171	AACGTGGATGATATTACTTTA	ACCAATCTTAAATATAATAAA
NM_173760	AW555814	0.81	0.5	0.2575	0.178	0.275	0.17	3.10393	1.32353	2.21373	CAGGAATATGGTATAACTAAA	CCGGGCCGTGATGTTGTTTAA
XM_355470	Gm1024	0.125	0.05	0.2575	0.178	0.275	0.17	-0.744382	-1.32353	-1.03396	CAGATCGATGTTTGAAAGAAA	CAGGATAAATTCCTAGTGTTA
NM_026086	Hdhd4	0.185	0.35	0.2575	0.178	0.275	0.17	-0.407303	0.441176	0.0169365	CGGGACAATATAAGTACTAAA	AGGCATGTTGGAGGTAATAAA
NM_008384	Inpp1	0.335	0.35	0.2575	0.178	0.275	0.17	0.435393	0.441176	0.438285	CACAGTTAAGTTGGTATATGA	CAGCTGCTGTATCATGTGGAA
NM_023343	Ilkap	0.44	0.55	0.2575	0.178	0.275	0.17	1.02528	1.61765	1.32146	TCGGTGATCTTTGGTCTGAAA	ACCGATGAAGAGTTCCTGAAA
NM_019433	Mtmr7	0.12	0.15	0.2575	0.178	0.275	0.17	-0.772472	-0.735294	-0.753883	CTGGTTGACCTTAGTGAAGAA	TTCACCTATAATAATAATATA
NM_175306	Phactr4	0.9	0.5	0.2575	0.178	0.275	0.17	3.60955	1.32353	2.46654	CAGGAAGATTCTGCGGTTTAA	AAGGAGGAGTGGAATGAAATA
NM_018870	Pgam2	0.38	0.15	0.2575	0.178	0.275	0.17	0.688202	-0.735294	-0.0235459	ACCCATGGATGAGAAACACAA	CACCGCTATCAAAGATGCCAA
NM_172707	Ppp1cb	0.275	0.35	0.2575	0.178	0.275	0.17	0.0983146	0.441176	0.269746	AAGGACATACTTCATAATATA	ATGGATTGACACATTATATTA
NM_134005	Enpp3	0.55	0.45	0.2575	0.178	0.275	0.17	1.64326	1.02941	1.33634	TCAGGACTTCTTTACATTTAA	CTCAGGAAACCTGAAGAACAA
NM_177691	C79127	0.58	0.65	0.2575	0.178	0.275	0.17	1.8118	2.20588	2.00884	CAGATCTTAAGTGATCAGCAA	CCCTTAGTATTTAAAGCCAAA
NM_175935	G6pc3	0.3	0.2	0.2575	0.178	0.275	0.17	0.238764	-0.441176	-0.101206	CAGCCTCTTCTACATCTTCAA	CACCTAGGGAATGGCCAGAAA
NM_013545	Hcph	0.305	0.5	0.2575	0.178	0.275	0.17	0.266854	1.32353	0.795192	CCCTTCTATTCTTGTAAATAA	TAGGTCCAGATGAGAACTCTA
NM_030266	Inpp4a	0.195	0.1	0.2575	0.178	0.275	0.17	-0.351124	-1.02941	-0.690268	AAGCAGTTTGAAAGCAGATAA	AACGTGGGCATCAATGAGCAA
NM_025609	Map3k7ip1	0.285	0.2	0.2575	0.178	0.275	0.17	0.154494	-0.441176	-0.143341	TAGATCCAGAGTAGCGAATAA	TGGCTTAAGTTCAGAAGTGAA
NM_177594	Mtmr9	0.515	0.95	0.2575	0.178	0.275	0.17	1.44663	3.97059	2.70861	ATGGAGGAGTGTTTAAATATA	CTGGGCAACAATGAAAGTGAA
NM_008960	Pten	0.54	0.5	0.2575	0.178	0.275	0.17	1.58708	1.32353	1.4553	CCAGATGTTAGTGACAATGAA	AAGGTGTATACAGGAACAATA
NM_013636	Ppp1cc	0.345	0.15	0.2575	0.178	0.275	0.17	0.491573	-0.735294	-0.121861	TGCACATTTAATAATGATTAA	CTGGTTGGGACTTGTAACATA
NM_199016	Enpp4	0.415	0.4	0.2575	0.178	0.275	0.17	0.884831	0.735294	0.810063	CACATGAATGTTTATCTCAAA	ACCGTTCAAACTACAGTGTTA
NM_010164	Eya1	0.18	1.55	0.2575	0.178	0.275	0.17	-0.435393	7.5	3.5323	CAGGATTATATTCAGGAAATA	CCGAGGCAGAAGAAACAATAA
NM_008061	G6pc	0.815	0.7	0.2575	0.178	0.275	0.17	3.13202	2.5	2.81601	CAGCAGGTGTATACTATGTTA	CAGCTCCGTGCCTATAATAAA
NM_173395	4832406C22	0.89	1.5	0.2575	0.178	0.275	0.17	3.55337	7.20588	5.37963	CAGCAATTTGTGAATATCCTA	TGCTATGAAATTGCTAAATTA
NM_001024617	Inpp4b	0.505	0.3	0.2575	0.178	0.275	0.17	1.39045	0.147059	0.768754	CAGATATATTTATGAAATTAA	AACCAGCGAAACAATAATCAA
NM_010799	Minpp1	0.435	0.15	0.2575	0.178	0.275	0.17	0.997191	-0.735294	0.130948	CTGGATCTTCCGTGAAGTGTT	AAGAAATCAACATGCTATCAA
NM_021512	Nup160	0.67	0.95	0.2575	0.178	0.275	0.17	2.31742	3.97059	3.144	CAGGATGAATTCCGCACTTTA	TACAGTTAGTGTGATAATATA
NM_153104	Phospho1	0.285	0.3	0.2575	0.178	0.275	0.17	0.154494	0.147059	0.150777	AAGGTGGTGGTTAAGATAATA	CTGGAGACCAACAGTTTCTAA
NM_008875	Pld1	0.315	0.7	0.2575	0.178	0.275	0.17	0.323034	2.5	1.41152	CACGAAGATTATGAAGCCAAA	CAGGAAGGCATTAAATCCTAA
NM_029632	Ppp1r11	0.275	0.15	0.2575	0.178	0.275	0.17	0.0983146	-0.735294	-0.31849	CAGGACCTATGCAGCACTAAA	ACCGAGAGTGATGAGGATGAA
NM_032003	Enpp5	1.025	1	0.2575	0.178	0.275	0.17	4.3118	4.26471	4.28825	TGCATTATTAATCATATTAAA	CCGCTGGGATTACTTATATAA
NM_010165	Eya2	0.64	0.8	0.2575	0.178	0.275	0.17	2.14888	3.08824	2.61856	ATGGATAAAGGCATTCAATAA	AGGCAATTGCCTGGAATGTAA
NM_021331	G6pc2	0.505	0.5	0.2575	0.178	0.275	0.17	1.39045	1.32353	1.35699	ATGGCTGTATATATTTCAATA	CCCGGTGACAAGAAGACTAAA
NM_173019	C230090D14	1.115	0.95	0.2575	0.178	0.275	0.17	4.81742	3.97059	4.394	CCGGGACATAGTCAAGACGTA	CAGGGATCTGTCCTACATCAA
NM_183144	Inpp5a	0.485	0.4	0.2575	0.178	0.275	0.17	1.27809	0.735294	1.00669	CAAGGAGTTGTCTGTCTTTAA	CCAGTTTGACTTTAAAGCTAA
NM_016985	Mtmr1	0.49	0.4	0.2575	0.178	0.275	0.17	1.30618	0.735294	1.02074	CAGGTTCAGTGACATCAGAAA	AGGGAGTCACTTCGTAAATTA
NM_183308	Pon2	0.395	0.35	0.2575	0.178	0.275	0.17	0.772472	0.441176	0.606824	CCGGCTTTGTTTACTGATTTA	TAGGAGTGTATTCAAGACTAA
NM_008247	Ppap2a	0.715	0.85	0.2575	0.178	0.275	0.17	2.57022	3.38235	2.97629	AAGGACACACATTCTTACAAA	ACGGAACTACTCAACCAATCA
NM_133900	Psph	4.7	3.5	5.925	1.543	7.75	5.5	-0.793908	-0.772727	-0.783318	TAGGCTGAAGTTCTACTTTAA	TCGAGCCAACTCAACAAACTA
XM_137239	Ppp1r12a	6.7	10.5	5.925	1.543	7.75	5.5	0.502268	0.5	0.501134	CAGGATAAAGAGAAACAAGAA	TTCGAATAAATTGTACATTTA
NM_177304	Enpp6	5.05	7	5.925	1.543	7.75	5.5	-0.567077	-0.136364	-0.35172	CAGGAGGAAAGTCTACATGTA	CAGGGTGGTATGCATGCTGAA
NM_210071	Eya3	4.8	6.5	5.925	1.543	7.75	5.5	-0.729099	-0.227273	-0.478186	CAGAAAGACTTTCTTGACTTA	GAGACTCTTCTTAGAATATAA
NM_008156	Gpld1	7.1	5.5	5.925	1.543	7.75	5.5	0.761504	-0.409091	0.176206	AAGGGTGTAGTTAGCTCTTAA	CTGGTCCTATTTGGATCTTAA
NM_025922	Itpa	7.6	13	5.925	1.543	7.75	5.5	1.08555	0.954545	1.02005	CTGGCCGGCTTTGAAGACAAA	CAGCCTGATGGATATGAGCAA
NM_008385	Inpp5b	10.3	14.5	5.925	1.543	7.75	5.5	2.83539	1.22727	2.03133	TGGGATTATGTTGCTGCTGTA	TCAGTTTGAATTCATCAACAA
NM_023858	Mtmr2	7.8	9.5	5.925	1.543	7.75	5.5	1.21517	0.318182	0.766674	CTGGAGAATAACAAAGATAAA	CTGGATATTCATAATATCCAT
XM_146511	C130044A18Rik	4.9	5	5.925	1.543	7.75	5.5	-0.66429	-0.5	-0.582145	CAGATTGTTTACGATTACTTA	TTGGAGAAACTTACCATGTTA
XM_134059	Ppapdc1	8.85	20.5	5.925	1.543	7.75	5.5	1.89566	2.31818	2.10692	CTCGCCAAGTTTCTAAGGAAA	ACCAACATAATCAAACTGATA
XM_129968	Plekhe1	7.85	10.5	5.925	1.543	7.75	5.5	1.24757	0.5	0.873785	CTGGGTCTTTCCTTTAATGAA	ACAGTTAATGATAATGTAATA
NM_011625	Ppp1r13b	5.25	8.5	5.925	1.543	7.75	5.5	-0.437459	0.136364	-0.150548	CACCTTAAATAAGTCAGTTAA	CAGCAAGATCATGAATGGCAA
NM_010146	Epm2a	2.9	6.5	5.925	1.543	7.75	5.5	-1.96047	-0.227273	-1.09387	CACCATGATGAAGCTGTATAA	CACGGTGTATGTCCACTGCAA
NM_010167	Eya4	4.7	5.5	5.925	1.543	7.75	5.5	-0.793908	-0.409091	-0.601499	AAGAGTAAAGGAATTATATAA	AGCCATGTTCATATCAACATA
NM_026108	Hdhd1a	7.1	7.5	5.925	1.543	7.75	5.5	0.761504	-0.0454545	0.358025	ACCGATGTGTTTGAAGAAATA	CTGAGTGGAAACATTAGGAAA
NM_018864	Impa1	5.3	6	5.925	1.543	7.75	5.5	-0.405055	-0.318182	-0.361618	ATGGAATATTTGATTATTGAA	CCCACTATAGATAAACACTTA
NM_010566	Inpp5d	7.25	6	5.925	1.543	7.75	5.5	0.858717	-0.318182	0.270267	CCCAGTCTGAGTGACCAATAA	CCGGAATTGTGTTTACACTTA
NM_028860	Mtmr3	5.35	6	5.925	1.543	7.75	5.5	-0.372651	-0.318182	-0.345416	CCCGTTGTACTTTACCAAGAA	CAGCTGGATGACGCTACTTTA
NM_001005740	Phactr1	5.75	4	5.925	1.543	7.75	5.5	-0.113415	-0.681818	-0.397617	CAGAAACTGCATGGTATTTAA	CACGAGTTAAGTAGACACTTA
NM_080555	Ppap2b	6.1	8	5.925	1.543	7.75	5.5	0.113415	0.0454545	0.079435	CCGCGCTGCTCCATTCATTAA	CTCCATGTTCACTATGCTGTA
NM_021549	Pnkp	5.15	7.5	5.925	1.543	7.75	5.5	-0.502268	-0.0454545	-0.273861	CAGGACTGTCTGGCTCTCTAA	CTACAAGTTGGTAATCTTCAA
NM_026731	Ppp1r14a	5.15	4.5	5.925	1.543	7.75	5.5	-0.502268	-0.590909	-0.546589	CCAGATTGTTTCTAAGTTGTA	CGCGCGAGTCACGGTCAAGTA
XM_136178	AI132431	4.85	10	5.925	1.543	7.75	5.5	-0.696695	0.409091	-0.143802	CAGGGATTATAAGAAACTCTA	CAGGTGTTAACAGAACTGAAA
NM_019395	Fbp1	7.85	8	5.925	1.543	7.75	5.5	1.24757	0.0454545	0.646512	GTGGATAGTTTCACAGCTTAA	CACCTTTAGTCAGCACCTTTA
NM_029826	Hdhd2	7.9	7	5.925	1.543	7.75	5.5	1.27997	-0.136364	0.571805	TCCAGTGCTGATCCTATTTAA	CCGAAACTTAATCGAGCAGAA
NM_053261	Impa2	8.45	13	5.925	1.543	7.75	5.5	1.63642	0.954545	1.29548	ATGCAATAAATCAGAATTATA	CACACACAGCTCGAAGGCTAA
NM_033134	Inpp5e	8.7	8	5.925	1.543	7.75	5.5	1.79844	0.0454545	0.92195	CCGGAATGTGCCAGACACAAA	CTCCCTGAGAACAGCAAACAA
NM_133215	Mtmr4	3.6	9	5.925	1.543	7.75	5.5	-1.5068	0.227273	-0.639766	AACGAAGACATCATTGCAGAA	AAAGGCTTACTTATAACCAAA
XM_125520	Phactr2	7.45	8	5.925	1.543	7.75	5.5	0.988334	0.0454545	0.516894	CAGGTTGACACCTGCAGACAA	CAGCAATAAGGAAAGAACTAA
NM_015817	Ppap2c	4.5	6.5	5.925	1.543	7.75	5.5	-0.923526	-0.227273	-0.575399	CAGCACAGCATTGTCCATAAA	TAGCGTCACAGCAGTATGCAA
NM_178726	Ppm1l	6.6	7	5.925	1.543	7.75	5.5	0.437459	-0.136364	0.150548	CAGGATTATGAGAAGGACAAA	CCGGGCTCTAGGGATAATAAA
NM_008889	Ppp1r14b	6.9	11	5.925	1.543	7.75	5.5	0.631886	0.590909	0.611398	CTCGAGATAGATGTGGATGAA	CACCGTCAAGTACGACCGCAA
NM_207232	AW456874	3.9	5.5	5.925	1.543	7.75	5.5	-1.31238	-0.409091	-0.860735	CAGGTCTTTGAAGGAATATTA	CTGGTCAAACTTGTTCCTTTA
NM_007994	Fbp2	2.1	4.5	5.925	1.543	7.75	5.5	-2.47894	-0.590909	-1.53492	CCGGATTAAGAAGAAAGGGAA	CGGAACTATATTTGCTATTTA
NM_024257	Hdhd3	5.3	5	5.925	1.543	7.75	5.5	-0.405055	-0.5	-0.452528	AGGGAAGTAGCTGGGACCAAA	CTGCAGCGCGCTTGTGTAGAA
NM_010567	Inppl1	5.65	8	5.925	1.543	7.75	5.5	-0.178224	0.0454545	-0.0663848	TACTCCTTAATTAATAATAAA	TCGGCTTGTTGTCTTCAATAA
NM_178641	Inpp5f	6.75	11.5	5.925	1.543	7.75	5.5	0.534673	0.681818	0.608245	AAGAAAGTTAAAGAAAGTAAA	CAGGTTATTGTTAACTTGGTA
NM_144843	Mtmr6	6.9	4.5	5.925	1.543	7.75	5.5	0.631886	-0.590909	0.0204884	AAGGTTGAACAAGTAAAGTTA	CCGGTTTAGTACCAACAACAA
NM_028806	Phactr3	6.85	13	5.925	1.543	7.75	5.5	0.599482	0.954545	0.777013	CTGGATGATACAGCCAATATA	CTGAGAAGAATTTGTGTTTAA
NM_172439	Pib5pa	3.65	4	5.925	1.543	7.75	5.5	-1.4744	-0.681818	-1.07811	CAGCGCAAGGATAACTTTCAA	CTCAACTGTGACAATCAGCAA
NM_011206	Ptpn18	8	8.5	5.45	2.81	5.45	2.81	0.907473	1.08541	0.996441	CAGGCCTACATTGCGACGCAA	CCCGGGAGCAGGAGCCTCTAA
NM_177081	Ptpn7	6.3	6	5.45	2.81	5.45	2.81	0.302491	0.19573	0.24911	AAGGATCCCTGGAATACTTTA	CAAGGAGAAATGTGTACACTA
NM_133485	Ppp1r14c	4.5	4	5.45	2.81	5.45	2.81	-0.338078	-0.516014	-0.427046	TACAAGCTATTTACTCAAATA	ACCAGCCTGATTGATAAAGAA
NM_025800	Ppp1r2	5.1	5	5.45	2.81	5.45	2.81	-0.124555	-0.160142	-0.142349	TACCTCATCTTTGTAAAGTAA	CAGTTGTAATATTGTATTGTA
NM_146154	Ppp1r8	2.2	2	5.45	2.81	5.45	2.81	-1.15658	-1.22776	-1.19217	TACATTGTAAATTAAATGTAA	AAGCTGATTATTGATGAGAAA
NM_008014	Ppm1g	2.9	1	5.45	2.81	5.45	2.81	-0.907473	-1.58363	-1.24555	CTCTGTGAACACTTTATTTAA	GAGGTTGTAGACTTTATTCAA
NM_172994	Ppp2r2c	4.1	4	5.45	2.81	5.45	2.81	-0.480427	-0.516014	-0.498221	CTGATTCAAGCTAGCAATTAA	AAGAATGTTTATCACTGTAAA
NM_017374	Ppp2cb	2.05	1.5	5.45	2.81	5.45	2.81	-1.20996	-1.40569	-1.30783	ATGGAATTAGATGACACTTTA	TTGCGCTTACTTGGAAATTTA
NM_019674	Ppp4c	10.1	6.5	5.45	2.81	5.45	2.81	1.6548	0.373665	1.01423	CAGAGAAATCTTGGTAGAAGA	TACGATGAGTGCTTACGGAAA
XM_484973	LOC433406	4.3	7	5.45	2.81	5.45	2.81	-0.409253	0.551601	0.0711744	TTGCAGGAACTGAGAACGCTA	CAGAATATTATTAGTCTATAA
NM_008977	Ptpn2	4.55	3.5	5.45	2.81	5.45	2.81	-0.320285	-0.69395	-0.507117	CACAAAGAAGTTACATCTTAA	CACAGTCGTGTTAAACTGCAA
NM_008979	Ptpn8	5.85	6.5	5.45	2.81	5.45	2.81	0.142349	0.373665	0.258007	CCCAGGGTCCTTTATCTACAA	ACCTCTGGATTTATAAGAATA
NM_028104	Ppp1r14d	2.5	4.5	5.45	2.81	5.45	2.81	-1.04982	-0.338078	-0.69395	CACAGACAACCCAGACAAGAA	CAGCTGGAGGCCATTCTCCAA
NM_080464	Ppp1r3a	2	0.5	5.45	2.81	5.45	2.81	-1.22776	-1.76157	-1.49466	AAGGCCTTAAGTAATAATATA	TTGAATAATTGTAATATACAA
NM_181595	Ppp1r9a	2.55	3	5.45	2.81	5.45	2.81	-1.03203	-0.871886	-0.951957	TAGGATTAATTTGTACCTTAA	CTGCAGCTGGATGGAAATAAA
NM_176919	Ppm1h	3.7	4	5.45	2.81	5.45	2.81	-0.622776	-0.516014	-0.569395	CAGGGCCATAATCATCAGAAA	TACGTTTGTGACCATGTGAAA
NM_144880	Ppp2r5a	2.05	2	5.45	2.81	5.45	2.81	-1.20996	-1.22776	-1.21886	CAGGCTTCTAAGCACAAAGTA	CACATACAGTTGGTGTATGAA
NM_138748	Ppp2r4	3.55	3.5	5.45	2.81	5.45	2.81	-0.676157	-0.69395	-0.685053	CTCCAACTACTCAGAACTTTA	CCAGGTGGCTATTGTCTTCAA
NM_146081	Ppp4r1	4.15	6	5.45	2.81	5.45	2.81	-0.462633	0.19573	-0.133452	AAGCTTCTTCACATTGATAAA	GAGGATTATAATTGTCACCAA
NM_008974	Ptp4a2	1.75	3	5.45	2.81	5.45	2.81	-1.31673	-0.871886	-1.09431	AAGATCAAATTTCTTACCTAA	TAGCATGTTTCTACAAGTGTA
NM_019651	Ptpn9	0.95	1.5	5.45	2.81	5.45	2.81	-1.60142	-1.40569	-1.50356	AACATGAACCATTATAAGAAA	CAGCCTGCTCTTGAAGGATAA
NM_133819	Ppp1r15b	6.55	9.5	5.45	2.81	5.45	2.81	0.391459	1.44128	0.91637	AAGAAGTTACTGAGTATTATA	TAGCAACAAACTGATAGATTA
NM_177741	Ppp1r3b	5.65	5.5	5.45	2.81	5.45	2.81	0.0711744	0.0177936	0.044484	TAGGTTGAAATTGGATAGAAA	CAGACTGTGCTTAGATATATA
NM_175934	Ppp1r10	2.3	0.5	5.45	2.81	5.45	2.81	-1.121	-1.76157	-1.44128	CACCAAAGAAATTAAAGTGAA	CAAGATCTTCAGTCTAATGAA
NM_175523	A930026L03Rik	3.3	3	5.45	2.81	5.45	2.81	-0.765125	-0.871886	-0.818505	TAGCTGTAAATTATTGATATA	CAGGGTAATTTAAATTTAGTA
NM_198168	Ppp2r5b	5.85	4.5	5.45	2.81	5.45	2.81	0.142349	-0.338078	-0.0978648	CCGCATGATATCAGTAAATAT	CAGATTTAATAAAGAGCGAAA
NM_027982	MGI:1919137	3.2	4.5	5.45	2.81	5.45	2.81	-0.800712	-0.338078	-0.569395	CAGGGCCATCATTGTCCGAAA	CTCAAGGATCTAGTAGAAATA
NM_182939	Ppp4r2	3	3.5	5.45	2.81	5.45	2.81	-0.871886	-0.69395	-0.782918	AAGAACAATTCTAATAGCTTA	TACAGTATTCATATAAAGCAA
NM_008975	Ptp4a3	2.45	3.5	5.45	2.81	5.45	2.81	-1.06762	-0.69395	-0.880783	CAGGGTGGGATTGATGGAGAA	CTCCCAGGTATTTGCACAATA
XM_135197	Ptpn23	10.4	4	20.8375	13.4135	20.8375	13.4135	-0.778133	-1.25526	-1.0167	CAGGCAAAGATGATTATATTA	CTGGGCTGCTGAAATAATAAA
XM_620293	Ptprz1	20.05	9.5	20.8375	13.4135	20.8375	13.4135	-0.0587095	-0.84523	-0.45197	AAGGAAAGAATTGAAATCTTA	ATGATGTTTCTTAATATAATA
NM_153089	Ppp1r16b	12.15	9	20.8375	13.4135	20.8375	13.4135	-0.647668	-0.882506	-0.765087	CACAACTGGATTATTAATGAA	ACCATGGTTAACATTGACATA
XM_356741	Ppp1r3e	12.1	12	20.8375	13.4135	20.8375	13.4135	-0.651395	-0.658851	-0.655123	AAGGAAGGGAAAGATGGTCAA	CCGAGAGTTCTGGGATAACAA
NM_008910	Ppm1a	12	13	20.8375	13.4135	20.8375	13.4135	-0.658851	-0.584299	-0.621575	AAGCGTGATTTCAAACCGTAA	CACGATTAGGAAGAATTCCAA
NM_016891	Ppp2r1a	13.25	14.5	20.8375	13.4135	20.8375	13.4135	-0.565661	-0.472471	-0.519066	CCGACTGAATATCATCTCCAA	ACCAGCAACCTTAAGAAATTA
NM_012024	Ppp2r5e	12.4	13	20.8375	13.4135	20.8375	13.4135	-0.62903	-0.584299	-0.606664	CACAATGTGTACATAAATGTA	CTGGTGGACTACATTACAATA
NM_008914	Ppp3cb	11.95	18.5	20.8375	13.4135	20.8375	13.4135	-0.662578	-0.174265	-0.418421	CAGGGTTTCCTTCATTAATAA	CCGGAAAGAAATCATAAGAAA
NM_024209	Ppp6c	14.65	18	20.8375	13.4135	20.8375	13.4135	-0.461289	-0.21154	-0.336415	CCGCGGCTTGTTCTTCCTAAA	CTGGATCAAATTCGAACTATT
NM_011202	Ptpn11	11.7	8	20.8375	13.4135	20.8375	13.4135	-0.681216	-0.957057	-0.819137	CAGAGTATTAAAGAAATATAA	AAGGACATGAATATACCAATA
XM_355486	Ptpn3	9	3	20.8375	13.4135	20.8375	13.4135	-0.882506	-1.32982	-1.10616	ACCTTTAAAGTTAACAAACAA	CAGGAGCAAACCAGGCATCTA
NM_008980	Ptpra	10.5	7	20.8375	13.4135	20.8375	13.4135	-0.770678	-1.03161	-0.901144	AAGGTTTATTGGGAAATCAAA	CAGAGTGATCATTCCAGTCAA
NM_021391	Ppp1r1a	10.2	10	20.8375	13.4135	20.8375	13.4135	-0.793044	-0.807954	-0.800499	CAGGACCGATTAAGGAAGGAA	AGCGATGAAGGGAGAAGCCAA
NM_138605	Ppp1r3f	13.65	6	20.8375	13.4135	20.8375	13.4135	-0.53584	-1.10616	-0.821001	CAGAGATATATTTATTAACAA	TTGCCTTGTGGTCCTAATATA
NM_011151	Ppm1b	10.5	3	20.8375	13.4135	20.8375	13.4135	-0.770678	-1.32982	-1.05025	TCCGGTGTCCGCAATAGTATA	CCCAGATTCATTACTAAACAT
XM_284491	Ppp2r1b	13.6	17.5	20.8375	13.4135	20.8375	13.4135	-0.539568	-0.248816	-0.394192	CAGCATGTCAGTTGCATATAA	CTCAACAGTATTAAGAAGTTA
NM_012023	Ppp2r5c	15.15	4	20.8375	13.4135	20.8375	13.4135	-0.424013	-1.25526	-0.839639	AGGAAACAGATCAATAATATA	ACCCAATATAGCAAAGAAATA
NM_008915	Ppp3cc	12.3	9.5	20.8375	13.4135	20.8375	13.4135	-0.636485	-0.84523	-0.740858	TCGCATTTATTCTGTAAGAAA	CTAATTTATGTTCAATATAAA
XM_142281	Ppef1	12.25	11	20.8375	13.4135	20.8375	13.4135	-0.640213	-0.733402	-0.686808	CACCAGTTACAAAGAAATAAA	AAGGCTGTTATCCAAACACAA
NM_011203	Ptpn12	7.25	3.5	20.8375	13.4135	20.8375	13.4135	-1.01297	-1.29254	-1.15276	CCGAGTTAAGTTGACTTTGAA	GAGGATGATATGGGAGTATAA
NM_019933	Ptpn4	25.5	31	20.8375	13.4135	20.8375	13.4135	0.347597	0.757632	0.552614	CAGGAAGATGACACTAATTAA	AAGGATTTGTTAAACCATTAA
NM_029928	Ptprb	15.55	18	20.8375	13.4135	20.8375	13.4135	-0.394192	-0.21154	-0.302866	CAGGCTGGTGCTAATGGATAA	CAGCACAAATTTGAAGATCTA
NM_144828	Ppp1r1b	10.65	5	20.8375	13.4135	20.8375	13.4135	-0.759495	-1.18071	-0.970104	AAGGCCATAAACAACCATTTA	TAAATCTTTGTAAATAATAAA
XM_127272	1600032L17Rik	11.8	12.5	20.8375	13.4135	20.8375	13.4135	-0.673761	-0.621575	-0.647668	CCGGGTCTGCAGCCCAAAGAA	CGAGTATTGCATGGAATTGAA
NM_016910	Ppm1d	19.75	25	20.8375	13.4135	20.8375	13.4135	-0.081075	0.310321	0.114623	CTCGGCTTCGTCGAAGATAAA	AAGGACATTAGAAGAATCCAA
XM_619260	Ppp2r2a	15.5	25	20.8375	13.4135	20.8375	13.4135	-0.39792	0.310321	-0.0437991	ACGATCCATACAAATATTTAA	AACAATCTGTATATATTTCAA
NM_026391	Ppp2r2d	11	18	20.8375	13.4135	20.8375	13.4135	-0.733402	-0.21154	-0.472471	CAGGTGGTTACCGCAACAGAA	ATGCTCATACATATCACATAA
NM_024459	Ppp3r1	20.35	27	20.8375	13.4135	20.8375	13.4135	-0.036344	0.459425	0.21154	AAGGATGGAGATGGAAGAATA	AACAATCTGAAAGATACACAA
NM_011148	Ppef2	13.85	7	20.8375	13.4135	20.8375	13.4135	-0.52093	-1.03161	-0.77627	CACCAAGGAAGTGATGCATAA	TTGGATGATTTAATATTTATA
NM_011204	Ptpn13	12.5	9	20.8375	13.4135	20.8375	13.4135	-0.621575	-0.882506	-0.75204	ATGGATGATGTTAGTCTGATA	CAGCTTTGTTACTGAAGATAA
NM_013643	Ptpn5	16	16.5	20.8375	13.4135	20.8375	13.4135	-0.360644	-0.323368	-0.342006	TCGGAGTACTCTGTAAAGAAA	CAGGGACGGAAGACTAGTAAA
NM_011210	Ptprc	14.4	17.5	20.8375	13.4135	20.8375	13.4135	-0.479927	-0.248816	-0.364371	AACGTGTTAAATAATCTAGAA	CACCATTTATGGGAAATGTAA
NM_172420	Ppp1r1c	15.8	14	20.8375	13.4135	20.8375	13.4135	-0.375554	-0.509747	-0.442651	CACACACTAAATAATCATAAA	CTCAGTCTTATTGCAGTTTAA
NM_023200	Ppp1r7	14.3	13.5	20.8375	13.4135	20.8375	13.4135	-0.487382	-0.547023	-0.517202	CAGAACCAGAATTTACATAAA	ATGCAAAGGTCTGAAATCAAA
NM_176833	Ppm1f	14.4	10.5	20.8375	13.4135	20.8375	13.4135	-0.479927	-0.770678	-0.625302	CACCGTGTTTCTTTAGTCTTA	CACCTGTATGCTTGCCATTTA
NM_027531	Ppp2r2b	16.4	11	20.8375	13.4135	20.8375	13.4135	-0.330823	-0.733402	-0.532113	CACATACTGAATACTAGTCAA	GAGATTGTCTGTAGTATTTAA
NM_019411	Ppp2ca	6.35	10	20.8375	13.4135	20.8375	13.4135	-1.08007	-0.807954	-0.944011	CAAGATAAATCTATTGATCAA	CAGATATAGGATTAAACATTA
NM_001004025	Ppp3r2	18.8	15	20.8375	13.4135	20.8375	13.4135	-0.151899	-0.435196	-0.293547	TACCACTGTTCTGAAATTAAA	AACACATTTCTCAATAGTTAA
NM_011200	Ptp4a1	11.3	9.5	20.8375	13.4135	20.8375	13.4135	-0.711037	-0.84523	-0.778133	CCCGTTTCTCCCAATTTCATA	TAGAGATACATGTGTAGCTAA
NM_008976	Ptpn14	9.55	7.5	20.8375	13.4135	20.8375	13.4135	-0.841502	-0.994333	-0.917918	CAGATTCTGGTTGCTATGCAA	ATGGACATCTTTATCCACATA
NM_016933	Ptprcap	1.2	1.5	5.35	2.19	5.3	1.527	-1.89498	-2.48854	-2.19176	CAGGCACTGGGCAAACATTAA	CCCATGCATGTTATGGTGAAA
NM_008982	Ptprj	2.3	1.5	5.35	2.19	5.3	1.527	-1.39269	-2.48854	-1.94062	CAGGCGCTTCAGAATGTAGAA	AAGGACAGATGCCAAGAATAA
NM_011218	Ptprs	2.25	1.5	5.35	2.19	5.3	1.527	-1.41553	-2.48854	-1.95203	AACCAACTTTGTATTAAAGAA	CACCAAATGCTTACTGAACAA
NM_020271	Pdxp	2.55	1.5	5.35	2.19	5.3	1.527	-1.27854	-2.48854	-1.88354	CCGGTCCTTGAACTTAATAAA	CACGCTGTTCGTGAGCAACAA
NM_177215	9530014D17Rik	2.2	1	5.35	2.19	5.3	1.527	-1.43836	-2.81598	-2.12717	TCCGGTGAAGATAAGATTGAA	CAGGTTTAACTGGTAGTGAAA
XM_621093	LOC385423	2.5	1	5.35	2.19	5.3	1.527	-1.30137	-2.81598	-2.05867	GACCTAATTTGTAATATGTAA	TTAGAAGAACTTGGTGCCAAA
NM_026899	1500011L16Rik	2.5	2.5	5.35	2.19	5.3	1.527	-1.30137	-1.83366	-1.56752	CCCAATGTTTATGACTTCAAA	CAGGAAAGACAAAGAACTCTA
NM_008983	Ptprk	2.1	1	5.35	2.19	5.3	1.527	-1.48402	-2.81598	-2.15	TAGAATAGCATCAGAAATTAA	CCGGGTGAAATGCTATAAATA
NM_011212	Ptpre	3.45	4.5	5.35	2.19	5.3	1.527	-0.86758	-0.523903	-0.695741	AACCTTTGAACTAGCAAATAA	AACCAAGTCATGTTTAATTTA
NM_008984	Ptprm	6.45	5	5.35	2.19	5.3	1.527	0.502283	-0.196464	0.15291	AAGCATCATCATGGTGACCAA	AACAGAGATCTTGAAGTGTTA
NM_011214	Ptpru	17	13	5.35	2.19	5.3	1.527	5.31963	5.04257	5.1811	CAGCCGCTACACCATCAAGAA	ATGATTAATGTTCGACTGCTA
NM_175118	0710001B24Rik	9.15	13.5	5.35	2.19	5.3	1.527	1.73516	5.37001	3.55258	ATCGGTGAATAAATAAGTGAA	AAGCGTCTATACTGAAAGGAA
NM_011884	Rngtt	5.25	7	5.35	2.19	5.3	1.527	-0.0456621	1.11329	0.533816	CAGATTGAAGTTAATGAAATA	CAGGGTCAAGTGCATCCTTTA
AK078884	Ptprh	3.15	2.5	5.35	2.19	5.3	1.527	-1.00457	-1.83366	-1.41911	AAGGATGGACTCTATAGCAAA	CACAACAGACACCACGTATTA
NM_153533	Tenc1	10.7	13	5.35	2.19	5.3	1.527	2.44292	5.04257	3.74274	ACCGCCATCCTTGATGATGAA	TACGCTGGGACTCCTATGAAA
NM_011213	Ptprf	5.45	2	5.35	2.19	5.3	1.527	0.0456621	-2.1611	-1.05772	CTGGCGGTCATTCTCATCATA	TACGTGGATGAAGAAGGGAAA
NM_007955	Ptprv	1	14	5.35	2.19	5.3	1.527	-1.9863	5.69745	1.85557	ATGGCTATGTACTGAAGTTAA	TACGGTTTCATTGTCTGTGAA
NM_026849	1110061O04Rik	5.15	7.5	5.35	2.19	5.3	1.527	-0.0913242	1.44073	0.674705	CAGCGTGATTCCAAATGTGAA	AGGGCTCATATTTAACTGGAA
XM_619214	LOC435391	9	11.5	5.35	2.19	5.3	1.527	1.66667	4.06025	2.86346	CAGGGAGATGAGACAGTGAAA	TGGGTACTGTGTTGTGATTAA
XM_621786	LOC546967	6.3	5.5	5.35	2.19	5.3	1.527	0.43379	0.130976	0.282383	CTGGATGCTATTCTCAGCAAT	CTGGATATCAGGGCCCATGTA
NM_153083	Thtpa	6.1	4	5.35	2.19	5.3	1.527	0.342466	-0.851343	-0.254438	ATGAGTTAGCTTATGATTAAA	ACAGTGTATATGCATCTTAAA
NM_177373	Ppfia2	4.95	4	5.35	2.19	5.3	1.527	-0.182648	-0.851343	-0.516995	CCCGTCATTAGTAAATTATTA	AACGGTTTACCAAACATTAAA
NM_011215	Ptprn2	4.65	4.5	5.35	2.19	5.3	1.527	-0.319635	-0.523903	-0.421769	CAGCTTCTTTGCAGATATCAA	CAGCAGTGACCTTCAAAGTAA
NM_008905	Ppfibp2	3.15	3	5.35	2.19	5.3	1.527	-1.00457	-1.50622	-1.25539	CACGGTGCTGCTAGTAATGAA	CCACTTGTTTCTGATAATAAA
NM_028521	1700048E23Rik	2.85	0.5	5.35	2.19	5.3	1.527	-1.14155	-3.14342	-2.14249	AAGGATATACTTTACATAGAA	TCCCAATATTAGAACCTTTAA
XM_484899	LOC433336	3.35	5	5.35	2.19	5.3	1.527	-0.913242	-0.196464	-0.554853	CCGGTGTCTGGCAATAGTATA	CTGGTGAGAGCTGCACTGATA
NM_198109	Ssh1	9.4	5	5.35	2.19	5.3	1.527	1.84932	-0.196464	0.826426	CTCGAGAAGGATGCTCTGTTA	CCGGCTTGTTTGCGTACCATA
NM_199257	Tpte	13.2	9.5	5.35	2.19	5.3	1.527	3.58447	2.75049	3.16748	CAGGCTTTATCTACCAAGAAA	TACGATGATGTGAAAGTGAAA
XM_129443	Ppfia4	10	15.5	5.35	2.19	5.3	1.527	2.12329	6.67976	4.40153	CCCAGGAATTTGCCACTTTAA	CAGCGGGAGAAGATGAATGAA
NM_011216	Ptpro	10.25	16.5	5.35	2.19	5.3	1.527	2.23744	7.33464	4.78604	ATCACGGTCTTTATTACATAA	CCCACTGGGATCAAAGATTTA
NM_013935	Ptpla	7.55	7	5.35	2.19	5.3	1.527	1.00457	1.11329	1.05893	TACAATTTGTTTATCATCTTA	AACGACTTCATGAAATACCAA
NM_026421	2310057D15Rik	5.3	5	5.35	2.19	5.3	1.527	-0.0228311	-0.196464	-0.109647	CAGTGTCGTGTCATTAATTAA	TAGCTTTATTCTAACTGTAAA
XM_618977	LOC544853	5.55	3.5	5.35	2.19	5.3	1.527	0.0913242	-1.17878	-0.543729	GCGATGGTGGATATTGACAAA	TGGCATGAGGAAGGAGGACAA
NM_177710	Ssh2	6.75	7	5.35	2.19	5.3	1.527	0.639269	1.11329	0.876282	TACGGTATATCTTGAATGTTA	CACTTACAAATTCATCTCTAA
NM_019926	Mtm1	8.35	9	5.35	2.19	5.3	1.527	1.36986	2.42305	1.89646	TACATTTATCTTTGTAAATTA	AAGAGTTTACATCACAAATTA
XM_133979	Ppfia1	2.4	1	3.85	1.2767	3.5	1.29	-1.13574	-1.93798	-1.53686	CAGCTGGATGCTATCAACAAA	TTGCATGAAGTTGGTCATGAA
XM_137234	Ptprq	3.35	0.5	3.85	1.2767	3.5	1.29	-0.391635	-2.32558	-1.35861	AACGGCATTGTTGAAATTCAA	CAGGACAAGATGAGTATATAA
NM_023587	Ptplb	2.85	3	3.85	1.2767	3.5	1.29	-0.783269	-0.387597	-0.585433	CACGGCGTACCTGGTCATCTA	CACGGAAATTATCACGGAAAT
NM_025576	2810004N20Rik	3.5	2	3.85	1.2767	3.5	1.29	-0.274144	-1.16279	-0.718467	CCGGCTGGTACTGGACGAGAA	CAGGGATAAGGAAATATTAAT
XM_195347	Gm654	4.85	1	3.85	1.2767	3.5	1.29	0.783269	-1.93798	-0.577358	CTGTTGGAGATTCTAATTAAA	AAGTAGCAATATGTCCAACAA
NM_198113	Ssh3	1.55	0.5	3.85	1.2767	3.5	1.29	-1.80152	-2.32558	-2.06355	TTGGCTTTGTATTGAGAAATA	ACCGAGGACCAGACTGACAAA
NM_008981	Ptprg	0.25	0.5	3.85	1.2767	3.5	1.29	-2.81977	-2.32558	-2.57268	CGGGATGAAAGGAACAGATTA	CACGGGAATCATCATCATGAT
NM_011217	Ptprr	4.8	3	3.85	1.2767	3.5	1.29	0.744106	-0.387597	0.178254	AACCTGTTTGATGATTATTTA	CACATATATATTCTATTATTA
NM_008916	MGI:1194899	1.35	4	3.85	1.2767	3.5	1.29	-1.95817	0.387597	-0.785288	CACGTCCATCCTGTAACCTAA	TTGGAGGTTAATTATAAATAT
NM_173449	4921523A10Rik	1.9	1.5	3.85	1.2767	3.5	1.29	-1.52738	-1.55039	-1.53888	TAGAGAGTGTATAATCTCTAA	CACCTTGTTTCATGCATATAA
XR_000356	LOC546965	1.8	1	3.85	1.2767	3.5	1.29	-1.6057	-1.93798	-1.77184	CAGCGAGTCTTGAGTGACATA	ACGACAATGATTCTACATCAA
NM_030750	Sgpp1	5.9	2.5	3.85	1.2767	3.5	1.29	1.6057	-0.775194	0.415254	AGGCATGTTGTTATTAACAAA	CACCATGTATACTGTGATATA

## Sheet: Validation
GeneSymbol	Screen I(% reduction)	Average CFU Screen II(x103)	Screen II (% reduction)	GeneAccession	Target 1 (Qiagen)	Target 2 (Qiagen)	Target3	Target4	Target5	Target6
Aatk	75.77	1.89	72.26	NM_007377	CGGCCTCAACTTTGAATACAA	TAGCAGCTTCACAGACAGCTA	GUGCUAAGGGCACCACAGATT	CAGUGAAGGUUGGUGAUUATT	CAAGUCAUUCCAAAUGUUUTT
Abl1	-136.56	18.7	-174.03	NM_009594	CAGCGCTTTGATCAAGAAGAA	CTCGATGGAACTCCAAGGAAA	CAGUUUGACUCAUCCACCUTT	CAUGUCACCUUACCCGGGATT	GGUAUGAAGGGAGGGUGUATT
ADCK4	80.8	0.98	85.65	NM_133770	CAGAATCCTGCCACCATCTAA	CTGGGCCAACTTCCTGTATGA	CAGAUUCCAUCCAGGGAUATT	GGUACACCAAGGCUUGCUATT	GAGUUCACGGACCAUUACATT
Adk	98.45	1.67	75.49	NM_134079	CAGGTGCAATTTAATATAATA	ATGGTTCTCATTAGTAACTTA	GACAUUAAAGAAAUAGCCATT	CAGACUUCCACUGAUGGAATT	CUGUUUGAUGAACUUGUGATT
Adrbk1	83.46	0.94	86.19	NM_130863	CAGGTGGGTGGCACAGCATAA	CCGCAGCGTCATGCAGAAGTA	CAGAUCUCUUCCAGCCAUATT	CCAUGAAGUGUCUGGACAATT	CAGAUCAAGGAACGCAAGUTT
Atp11a	96.01	2.92	57.21	NM_015804	AAGGAGCATCCTATTACCTTA	AAGAATGAGTGTGATTGTAAA	GCAUUGACAUGAUCGAUUC	GCUGGCGGGUGUUCAUUUA	CGACUAUGGUUUAAUCAUC	GAACAGGGAGAACGACAUA
Atp13a2	98.01	2.14	68.61	NM_029097	AACACTCGTTATAGAAATAAA	CAGCTTCAAGTTCTACAAACA	CCGAAACACUCGUUAUAGA	GAGGACGGCUUGGACGUAA	GGGAGUGUGUGGUCAACGA	GCUUCAAGUUCUACAAACA
Atp1a3	98.01	1.72	74.79	NM_144921	CAGGGTCTGACACACAGTAAA	CTGAACAATTATCAAATATAT	GACAAGAGCUCGCCCAAGA	CCGUAAAGCUGAUGCGAGA	UCAGGGACCUCUUUCGACA	CAACUGGGAUGAUCGCACU
Atp2c1	88.04	2.37	65.33	NM_175025	CAGCTGAATAATTGACCTTTA	CAGAGAGATTTGTATCAACAA	GAAAUUGCCUAUUGUGGAA	GCACGAGUAUAGCAGCAUU	GUAAUGUGAUUUGUUCAGA	GAAGAAGUCGAUACAAUGG
BTK	76.42	2.62	61.6	NM_013482	CAGGTTGTATATGATGAAGGA	GAGGATGAATTCATTGAAGAA	CAAAGGACCUCACCUUCUUTT	CAGAUGAACGUCCUAGUUUTT	CUAAUGGCUGCCUCUUGAATT
CaMK2b	69.69	2.32	66.06	NM_007595	AAGAGTTTACTCAACAAGAAA	CACACGCAAACCAACAAACAA	GAGAUCACCACAAACUGGATT	CUCAAACCACCGUUAUCCATT	CCAAGAUCAUUAAUACCAATT
Ccnd1	-87.57	10.1	-48.02	NM_007631	TAGGGATGAAATAGTGACATA	CAGAAGAGTATTTATGGGAAA	GCACAACGCACUUUCUUUC	GCAUGUUCGUGGCCUCUAA	ACACCAAUCUCCUCAACGA	GCCGAGAAGUUGUGCAUCU
Cdc25a	79.3	2.4	64.84	NM_007658	CACCATGAAGACTTTAAAGAA	ATGACTCTTAACTTTAATTTA	UAACAGCAGUCUACAGAGA	GCGAGAAUUUAAAGAAUGA	CGAAUGUGCCGAUAUGUGA	AAUACGACCUGCAUCUUUC
Cdc25b	86.05	2.26	66.87	NM_023117	CCCGGAGATGTACATCCTCAA	CAGAATCTACATATGCTGGAA	GAUCGGAGAUUACUCUAAG	GGAGAGUGAUUUAAAGGAU	CCACGAAUGUGCCGCUUCA	GCAGAGCGCACGUUUGAAC
Cdc25c	86.05	1.94	71.53	NM_009860	CAAGTCGGCCTTTAAACTTAA	CTGGACAGTGTTCTTCTCCTA	GACAAUGGUUCCUUGGAUU	UGUGUGAGCUGGAAAUGAA	GAUUGUCGCUAUCCGUAUG	GUAGUACUCCGAAUGCUAU
CDK10	81.54	2.31	66.15	NM_007691	AAGGGTTGGTTAACTGGAGTA	CGGGCCTATGGTGTTCCAGTA	GGAAGAUGCCGAAGCGUUA	GGUCAUGGGUUACUGCGAA	GGACACCGAGUGAGAAUAU	GGAACUACCACCCAGACUA
Chek1	-188.55	12.5	-83.2	NM_013767	CACAGGGATATTAAACCAGAA	CAGGAATATTCTGATTGGAAA	CAGGUUACUGUAUCAACAATT	GCUUGUAAACAGUCAGUUATT	GUAUGAAUCAGGUUACUGUTT
Csnk1d	69.81	2.83	58.51	NM_007828	AACAATTGTGTAAATAATAAA	AAGAAGGATGTTGACCTTAAA	GUCGUAUUGAGUACAUUCATT	GACCAAAUGAUAAGUCGUATT	GAGAAGAAGUUGCCAUCAATT
Csnk1e	68.7	1.44	78.91	NM_138306	CAGGGCTAAGTGTTGAATTTA	CTCAGTGTGTGTATTTCCTAA	CAGGGUUUCUCCUACGACUTT	GCAUCCAACAAACUGGCAATT	CCACCAAGCGUCAGAAGUATT
DAPK3	93.24	1.96	71.25	NM_023173	CACGCAGTTCCTCAAACAAAT	GACGAACATCTCAGCAGTGAA	CGCAUUAAGCUCAUCGACUTT	CCGAGAACAUCAUGUUGCUTT	GUGAGCAUCCUGCGCGAGATT
Dgkz	-141.24	11.45	-67.83	NM_019819	CAGGACGAGATTTACATCCTA	CAGGGTCAGTATGCACGACTA	CCAAGAUCAUCCAGUCUUUTT	GGAAUUUCAUGAGUCUCGATT	CGAAUCAGGCUCCAGGAAUTT
Dusp12	84.08	2.13	68.73	NM_026268	TAAGTTGGATTTGTTATTAAA	AACAGAGTGGATGAAATGAAA	GAUGGAAUCUACUCUGUUG	CAGAGUGGAUGAAAUGAAA	GAAACUGUAUGAGGCAAUG	CAGGAACUCUUCGCUGUUG
Dusp14	76.11	2.89	57.62	NM_178676	CTGGCCTTTAATCATTTGTAA	CTCTGTTATTTGATTCTATAA	CCAUUAGACUGUACUUUGA	UUGCGUACCUGAUGAAAUU	GACACUUGAUGCCUUAUUG	GAGGCAUACAACUGGGUGA
Dusp6	86.05	2.17	68.16	NM_008363	AAACCTTAAATTATTAATAAA	TGCGGGCGAGTTCAAATACAA	GAACGAUGCUUACGACAUU	CAUCGAAUCUGCCAUUAAU	CCUCGGACAUUGAGUCUGA	GAAAUGGCGAUCUGCAAGA
Entpd3	79.3	2.22	67.41	NM_181593	CAGCGTGTATTTGTTAACTTA	TAGCTACAAGCTACAAATCAA	GAACCACUGUCUACGUGUA	GCUCGUAAAUGGAUACAAG	UUUGAGGACUGUAUACUAA	CCAGAUUUGAUGAGACGUA
IRAK1	72.1	1.82	73.27	NM_025730	CAGGTATACAAGAGACTAGAA	CAGGGAGGCACTACCAGAGAA	CUUAUACUGCCUUGUUUAUTT	CAAUUGCUGCCCAGAUCUATT	GAUUGAAGAUGAGGCUGAATT
Itpkc	93.56	2.31	66.18	NM_011948	TCCAATGGAAATGATCCATTA	CTGACAGACTTTATATATATA	GAAAUGAUCCAUUAGAUUUTT	GAGAGUUGGUGACUAACCUTT	CAGACAACCUGGGAGUGAUTT
LRRK2	76.93	2.16	68.29	NM_008825	CACGAAGGAACTCCTAAATAA	CTCCAAGTTATTTGAAGATAA	CAACCUAGAUGCCUCUCGATT	CUUACUACUUCACGAUAUUTT	CCAUGAUUAUUUACCGUGATT
MAP3K4	-107.48	18.66	-173.42	XM_134059	ACGGAGCGAGACCATAAGAAA	CACCAAAGAAATAACCCATTA	CCAUUAUAUCCGUGGCGGATT	CCAUCAACGUCCUCCAUGATT	GAAAGAAUAUCAUCGGCCATT
Pfkfb2	98.01	1.83	73.16	NM_011100	CAGTATGATGTCTTAAAGTAA	CAGGCTGAAGTGCAATATGAA	GCCAAUAUUCUGGAGGUAATT	GUCCUAUCAGUCUUAUGAUTT	CUAUGAAGAUCCGCAAACATT
Ppapdc1	-106.94	16.39	-140.08	NM_016781	CTCGCCAAGTTTCTAAGGAAA	ACCAACATAATCAAACTGATA	GGACAGACAAGACUGAAAU	CAACAUACCUACCCGCCUC	CAGAUGGGGUGAUGAAUUC	UGUUAUUUGCGUGGUGAAA
Prkacb	77.38	2.19	67.94	NM_016795	CTGCTTGTTGTAAGAATCAAA	CAATTTGATTATTATAATTTA	GAAAUCCGUGUGUCUAUAATT	CAACUGACUGGAUUGCUAUTT	CAAAUAGAGCACACUCUGATT
Prkag3	74.05	1.42	79.13	NM_009370	CACCACGTTGGAGATAAAGAA	CAGATCTATGAGATTGAAGAA	GAGAUUUGGCUGUAGUUCUTT	CCUCUACUCCCGCUUUGAUTT	CCUGAGUUGGGAUGACGAATT
SRPK1	81.14	2.17	68.26	NM_011587	CAGGCGTTAATGGAACACATA	AAAGAAGTTTGTAGCAATGAA	GAAGUUUGUAGCAAUGAAATT	GAGUGAUUGGAGUCGUUAATT	GUGGUUAUCAUGGGAUAUUTT
TGFBR1	82	1.15	83.19	NM_021450	CCCATAGAGATTTGAAATCAA	TAGAGAAATATTTCTATGTAA	CUAUCAGUUGCCUUAUUAUTT	GCCUUAUUAUGAUCUUGUATT	GCCAUAACCGCACUGUCAUTT
TIE1	-100	11.92	-74.68	NM_027673	CTCAAGAAAGTCTTTAATTTA	CCCAGTGAGAATGTGACATTA	GCAACUUUGGCCAAGUGAUTT	CCAUUGAGUCCCUCAACUATT	GUCAUGACCAUGAUGGCGATT
Trpm7	-110.44	14.68	-115.02	NM_026765	AAGCTGTTAAATAGTGTTTAA	ATGGAAGTATTTAAAGAAGTA	GAGAUUGGGUGAACACUUUTT	GAAUGGAUUGUUAUCGCUUTT	GAAGUAUCAGCGGUAUCAUTT
TSSK4	84	1.42	79.17	NM_009469	CCCAGAGATCCTCATGAGCAA	AAGCACATGAACATAGTTCAA	CAGACCUACUGUGGCAGCUTT	CCCAGAAGGAGGUCACUUUTT	CUGUCUAUGAGGCAUACUATT
Uckl1	-93.33	16.58	-142.93	NM_013881	CAGGGACAACACATTAACTTA	AACCTGCATTTGATCAGTATA	CCUGUAACAAUUUCAACUUTT	CAUGAUGGCUGUACGUGUATT	CAGAUCACCGGCGUGUCAATT
ULK1	-114.22	12.21	-78.91	NM_030724	CAGGGTGGACACATGCTAATA	AAGGAAACTTCAGATGTTTAA	CAAACUCUGCCUUUCAUCUTT	CUGUCUACCUGGUCAUGGATT	GACAUUGAGAACAUUGCCATT
Wee1	-236.44	14.64	-114.45	NM_009516	AACAATTATGTGAAATATATA	TTCAATATTTGTGTATATAAA	GUAUACAACUGAAUUUCAUTT	CUCUAGUCCUCAAGUUGAATT	CUUUACUCCGGAUCCUGUATT
