# Supplementary material for: Identification of Host-Dependent Survival Factors for Intracellular Mycobacterium tuberculosis through an siRNA Screen
Source: PLoS Pathog. 2010 Apr 15;6(4):e1000839. doi: 10.1371/journal.ppat.1000839 (PMC2855445; doi:10.1371/journal.ppat.1000839)
Supplement: Table S3 — Functional Class and disease association of ‘Hits’. ‘Hits’ identified in this study were searched extensively for their various GO class association, thereby summarizing the potential set of biological functions that they may be involved in regulating. We also examined for any known disease association for these ‘hits’ and this information is included in the table. (0.04 MB XLS) [file ppat.1000839.s007.xls]

## Sheet: Sheet1
Supplementary Table 3
GeneAccession	GeneSymbol	GeneName	Ontology	Ontology	Ontology	Ontology	Ontology	Ontology	Ontology	Ontology	Ontology	Ontology	Disease Association
NM_007377	Aatk	apoptosis-associated tyrosine kinase	ATP binding	kinase activity	protein kinase activity	protein serine/threonine kinase activity	transferase activity	protein-tyrosine kinase activity	protein amino acid phosphorylation	Apoptosis
NM_009594	Abl1	v-abl Abelson murine leukemia oncogene 1	cellular physiological process	peptidyl-tyrosine phosphorylation	regulation of cell cycle	cancer related	protein-tyrosine kinase activity	intracellular signaling cascade	protein amino acid phosphorylation	cytoplasm	nucleus	protein binding	A chromosomal aberration involving ABL1 is a cause of chronic myeloid leukemia
NM_133770	ADCK4	aarF domain containing kinase 4	kinase activity	biological_process unknown	cellular_component unknown
NM_134079	Adk	adenosine kinase	adenosine kinase activity	kinase activity	transferase activity	nucleus	magnesium ion binding	purine ribonucleoside salvage
NM_130863	Adrbk1	adrenergic receptor kinase, beta 1	ATP binding	kinase activity	protein kinase activity	protein serine/threonine kinase activity	transferase activity	protein-tyrosine kinase activity	receptor activity	signal transducer activity	protein amino acid phosphorylation	signal transduction
NM_015804	Atp11a	ATPase, class VI, type 11A	ATPase activity, coupled to transmembrane movement of ions, phosphorylative mechanism	magnesium ion binding	membrane	catalytic activity	hydrolase activity	ATP binding	integral to membrane	ATPase activity	cation transport	metabolism
NM_029097	Atp13a2	ATPase type 13A2	ATP binding	integral to membrane	hydrolase activity	cation transport	ATPase activity, coupled to transmembrane movement of ions, phosphorylative mechanism	magnesium ion binding	membrane
NM_144921	Atp1a3	ATPase, Na+/K+ transporting, alpha 3 polypeptide	catalytic activity	hydrolase activity	monovalent inorganic cation transport	ATP binding	monovalent inorganic cation transporter activity	potassium ion transport	sodium ion transport	integral to membrane	ATPase activity, coupled to transmembrane movement of ions, phosphorylative mechanism	magnesium ion binding	Defects in ATP1A3 are the cause of dystonia type 12
NM_175025	Atp2c1	ATPase, Ca++-sequestering	catalytic activity	hydrolase activity	ATP binding	calcium-transporting ATPase activity	calcium ion transport	proton transport	secretory pathway	integral to membrane	hydrolase activity, acting on acid anhydrides, catalyzing transmembrane movement of substances	cation transport	Defects in ATP2C1 are the cause of Hailey-Hailey disease (HHD)
NM_013482	BTK	Bruton agammaglobulinemia tyrosine kinase	I-kappaB kinase/NF-kappaB cascade	peptidyl-tyrosine phosphorylation	protein-tyrosine kinase activity	protein amino acid phosphorylation	ATP binding	kinase activity	protein serine/threonine kinase activity	transferase activity			Defects in BTK are the cause of X-linked agammaglobulinemia
NM_001025438	CaMK2d	calcium/calmodulin-dependent protein kinase II, delta	ATP binding	kinase activity	protein serine/threonine kinase activity	transferase activity	G1/S transition of mitotic cell cycle	autophosphorylation	calcium ion transport
NM_007631	Ccnd1	cyclin D1	adipocyte differentiation	cyclin-dependent protein kinase regulator activity	kinase activity	protein kinase activity	cytokinesis	re-entry into mitotic cell cycle	protein binding	protein amino acid phosphorylation	nucleus	adipocyte cell differentiation	A chromosomal aberration involving CCND1 may be a cause of B-lymphocytic malignancy and parathyroid adenomas
NM_007658	Cdc25a	cell division cycle 25 homolog A (S. cerevisiae)	cytokinesis	Cell Cycle, Mitotic;Cell Cycle Checkpoints	protein tyrosine phosphatase activity	M phase of mitotic cell cycle	mitosis	protein amino acid dephosphorylation	hydrolase activity	intracellular	phosphoprotein phosphatase activity	Cell cycle
NM_023117	Cdc25b	cell division cycle 25 homolog B (S. cerevisiae)	phosphoprotein phosphatase activity	Cell Cycle, Mitotic	hydrolase activity	intracellular	protein tyrosine phosphatase activity	M phase of mitotic cell cycle	mitosis	protein amino acid dephosphorylation	cytokinesis
NM_009860	Cdc25c	cell division cycle 25 homolog C (S. cerevisiae)	cytokinesis	protein binding	protein tyrosine phosphatase activity	M phase of mitotic cell cycle	mitosis	protein amino acid dephosphorylation	cytoplasm	nucleus	Cell Cycle Checkpoints;Cell Cycle, Mitotic	hydrolase activity
NM_194444	CDK10	cyclin-dependent kinase (CDC2-like) 10	molecular_function unknown	biological_process unknown	intracellular	nucleus
NM_007691	Chek1	checkpoint kinase 1 homolog (S. pombe)	protein-tyrosine kinase activity	DNA damage checkpoint	protein amino acid phosphorylation	response to DNA damage stimulus	nucleus	Cell Cycle Checkpoints	ATP binding	kinase activity	protein kinase activity	protein serine/threonine kinase activity
NM_027874	Csnk1d	casein kinase 1, delta	ATP binding	protein kinase activity	protein serine/threonine kinase activity	transferase activity	casein kinase I activity	protein-tyrosine kinase activity	protein amino acid phosphorylation	signal transduction	DNA repair	Wnt receptor signaling pathway	Defects in CSNK1D are a cause of familial advanced sleep-phase syndrome
NM_013767	Csnk1e	casein kinase 1, epsilon	Wnt receptor signaling pathway	protein-tyrosine kinase activity	protein amino acid phosphorylation	ATP binding	kinase activity	protein kinase activity	protein serine/threonine kinase activity	transferase activity	Circadian rhythm		Associated with familial adenomatous polyposis
NM_007828	DAPK3	death-associated kinase 3	ATP binding	protein kinase activity	protein serine/threonine kinase activity	transferase activity	protein-tyrosine kinase activity	protein amino acid phosphorylation	nucleus	Apoptosis
NM_138306	Dgkz	diacylglycerol kinase zeta	intracellular signaling cascade	nucleus	diacylglycerol binding	diacylglycerol kinase activity	kinase activity	transferase activity	protein kinase C activation
NM_023173	Dusp12	dual specificity phosphatase 12	protein tyrosine/serine/threonine phosphatase activity	protein amino acid dephosphorylation	phosphoprotein phosphatase activity
NM_019819	Dusp14	dual specificity phosphatase 14	protein tyrosine/serine/threonine phosphatase activity	protein amino acid dephosphorylation	hydrolase activity	phosphoprotein phosphatase activity
NM_026268	Dusp6	dual specificity phosphatase 6	protein tyrosine/serine/threonine phosphatase activity	protein amino acid dephosphorylation	MAP kinase phosphatase activity	phosphoprotein phosphatase activity	hydrolase activity
NM_178676	Entpd3	ectonucleoside triphosphate diphosphohydrolase 3	apyrase activity	nucleoside diphosphate catabolism	integral to membrane	plasma membrane	hydrolase activity	NOT 5'-nucleotidase activity	nucleoside triphosphate catabolism
NM_008363	IRAK1	interleukin-1 receptor-associated kinase 1	ATP binding	kinase activity	protein kinase activity	protein serine/threonine kinase activity	transferase activity	protein binding	receptor activity	protein amino acid phosphorylation	signal transduction	magnesium ion binding	Assiciated with necrosis and inflammation
NM_181593	Itpkc	inositol 1,4,5-trisphosphate 3-kinase C	inositol-trisphosphate 3-kinase activity	kinase activity									Genetic variations in ITPKC influence susceptibility to Kawasaki disease
NM_025730	LRRK2	leucine-rich repeat kinase 2	ATP binding	kinase activity	protein kinase activity	protein serine/threonine kinase activity	transferase activity	protein amino acid phosphorylation					Defects in LRRK2 are the cause of Parkinson disease 8 (PARK8)
NM_011948	MAP3K4	mitogen activated protein kinase kinase kinase 4	magnesium ion binding	protein-tyrosine kinase activity	protein amino acid phosphorylation	ATP binding	kinase activity	protein kinase activity	protein serine/threonine kinase activity	transferase activity
NM_008825	Pfkfb2	6-phosphofructo-2-kinase/fructose-2,6-biphosphatase 2	adenosine kinase activity	kinase activity	transferase activity	nucleus	magnesium ion binding	purine ribonucleoside salvage
XM_134059	Ppapdc1	phosphatidic acid phosphatase type 2 domain containing 1
NM_011100	Prkacb	protein kinase, cAMP dependent, catalytic, beta	protein-tyrosine kinase activity	protein amino acid phosphorylation	nucleus	ATP binding	kinase activity	protein kinase activity	protein serine/threonine kinase activity	transferase activity
NM_153744	Prkag3	protein kinase, AMP-activated, gamma 3 non-catatlytic subunit	kinase activity
NM_016795	SRPK1	serine/arginine-rich protein specific kinase 1	protein-tyrosine kinase activity	protein amino acid phosphorylation	ATP binding	kinase activity	protein kinase activity	protein serine/threonine kinase activity	transferase activity
NM_009370	TGFBR1	transforming growth factor, beta receptor I	ATP binding	kinase activity	protein kinase activity	protein serine/threonine kinase activity	transferase activity	integral to membrane	protein binding	protein-tyrosine kinase activity	receptor activity	protein amino acid phosphorylation	Defects in TGFBR1 are the cause of Loeys-Dietz syndrome type 1A and type 2A
NM_011587	TIE1	tyrosine kinase receptor 1	ATP binding	kinase activity	protein kinase activity	protein serine/threonine kinase activity	transferase activity	negative regulation of cell migration	plasma membrane fusion	integral to membrane	protein-tyrosine kinase activity	receptor activity
NM_021450	Trpm7	transient receptor potential cation channel, subfamily M, member 7	calcium channel activity	cation transport	protein amino acid phosphorylation	ATP binding	kinase activity	protein serine/threonine kinase activity	transferase activity	integral to membrane	cation channel activity	ion channel activity	Defects in TRPM7 influence susceptibility to amyotrophic lateral sclerosis-parkinsonism/dementia complex type 1
NM_183099	TSSK5	testis-specific serine kinase 5	protein-tyrosine kinase activity	protein amino acid phosphorylation	ATP binding	kinase activity	protein kinase activity	protein serine/threonine kinase activity	transferase activity
NM_026765	Uckl1	uridine-cytidine kinase 1-like 1	biosynthesis	ATP binding	kinase activity	transferase activity	uridine kinase activity
NM_009469	ULK1	Unc-51 like kinase 1 (C. elegans)	cytoplasmic vesicle membrane	neuronal cell projection	protein binding	protein amino acid phosphorylation	ATP binding	kinase activity	protein kinase activity	protein serine/threonine kinase activity	transferase activity	Ras protein signal transduction
NM_009516	Wee1	wee 1 homolog (S. pombe)	ATP binding	protein kinase activity	protein serine/threonine kinase activity	transferase activity	protein-tyrosine kinase activity	mitosis	protein amino acid phosphorylation	nucleus	Cell Cycle Checkpoints;Cell Cycle, Mitotic

## Sheet: Sheet2
GeneAccession	GeneSymbol	GeneName	Ontology	Ontology	Ontology	Ontology	Ontology	Ontology	Ontology	Ontology	Ontology	Ontology	Disease Association
NM_028037	Acad10	acyl-Coenzyme A dehydrogenase family, member 10	acyl-CoA dehydrogenase activity	cysteine-type endopeptidase activity	protein-tyrosine kinase activity	protein amino acid phosphorylation	ATP binding	electron transport	mitochondrion	oxidoreductase activity	proteolysis and peptidolysis		Defects in ATP13A2 are the cause of Kufor-Rakeb syndrome also known as Parkinson disease-9.
NM_029097	Atp13a2	ATPase type 13A2	ATP binding	integral to membrane	hydrolase activity	cation transport	ATPase activity, coupled to transmembrane movement of ions, phosphorylative mechanism	magnesium ion binding	membrane
NM_144921	Atp1a3	ATPase, Na+/K+ transporting, alpha 3 polypeptide	catalytic activity	hydrolase activity	monovalent inorganic cation transport	ATP binding	monovalent inorganic cation transporter activity	potassium ion transport	sodium ion transport	integral to membrane	ATPase activity, coupled to transmembrane movement of ions, phosphorylative mechanism	magnesium ion binding	Defects in ATP1A3 are the cause of dystonia type 12
NM_008825	Pfkfb2	6-phosphofructo-2-kinase/fructose-2,6-biphosphatase 2	adenosine kinase activity	kinase activity	transferase activity	nucleus	magnesium ion binding	purine ribonucleoside salvage
NM_134079	Adk	adenosine kinase	adenosine kinase activity	kinase activity	transferase activity	nucleus	magnesium ion binding	purine ribonucleoside salvage
NM_015804	Atp11a	ATPase, class VI, type 11A	ATPase activity, coupled to transmembrane movement of ions, phosphorylative mechanism	magnesium ion binding	membrane	catalytic activity	hydrolase activity	ATP binding	integral to membrane	ATPase activity	cation transport	metabolism
NM_181593	Itpkc	inositol 1,4,5-trisphosphate 3-kinase C	inositol-trisphosphate 3-kinase activity	kinase activity									Genetic variations in ITPKC influence susceptibility to Kawasaki disease
NM_007828	DAPK3	death-associated kinase 3	ATP binding	protein kinase activity	protein serine/threonine kinase activity	transferase activity	protein-tyrosine kinase activity	protein amino acid phosphorylation	nucleus	Apoptosis
NM_175025	Atp2c1	ATPase, Ca++-sequestering	catalytic activity	hydrolase activity	ATP binding	calcium-transporting ATPase activity	calcium ion transport	proton transport	secretory pathway	integral to membrane	hydrolase activity, acting on acid anhydrides, catalyzing transmembrane movement of substances	cation transport	Defects in ATP2C1 are the cause of Hailey-Hailey disease (HHD)
NM_009860	Cdc25c	cell division cycle 25 homolog C (S. cerevisiae)	cytokinesis	protein binding	protein tyrosine phosphatase activity	M phase of mitotic cell cycle	mitosis	protein amino acid dephosphorylation	cytoplasm	nucleus	Cell Cycle Checkpoints;Cell Cycle, Mitotic	hydrolase activity
NM_023117	Cdc25b	cell division cycle 25 homolog B (S. cerevisiae)	phosphoprotein phosphatase activity	Cell Cycle, Mitotic	hydrolase activity	intracellular	protein tyrosine phosphatase activity	M phase of mitotic cell cycle	mitosis	protein amino acid dephosphorylation	cytokinesis
NM_026268	Dusp6	dual specificity phosphatase 6	protein tyrosine/serine/threonine phosphatase activity	protein amino acid dephosphorylation	MAP kinase phosphatase activity	phosphoprotein phosphatase activity	hydrolase activity
NM_183099	TSSK5	testis-specific serine kinase 5	protein-tyrosine kinase activity	protein amino acid phosphorylation	ATP binding	kinase activity	protein kinase activity	protein serine/threonine kinase activity	transferase activity
NM_023173	Dusp12	dual specificity phosphatase 12	protein tyrosine/serine/threonine phosphatase activity	protein amino acid dephosphorylation	phosphoprotein phosphatase activity
NM_130863	Adrbk1	adrenergic receptor kinase, beta 1	ATP binding	kinase activity	protein kinase activity	protein serine/threonine kinase activity	transferase activity	protein-tyrosine kinase activity	receptor activity	signal transducer activity	protein amino acid phosphorylation	signal transduction
NM_011100	Prkacb	protein kinase, cAMP dependent, catalytic, beta	protein-tyrosine kinase activity	protein amino acid phosphorylation	nucleus	ATP binding	kinase activity	protein kinase activity	protein serine/threonine kinase activity	transferase activity
NM_133770	ADCK4	aarF domain containing kinase 4	kinase activity	biological_process unknown	cellular_component unknown
NM_027874	Csnk1d	casein kinase 1, delta	ATP binding	protein kinase activity	protein serine/threonine kinase activity	transferase activity	casein kinase I activity	protein-tyrosine kinase activity	protein amino acid phosphorylation	signal transduction	DNA repair	Wnt receptor signaling pathway	Defects in CSNK1D are a cause of familial advanced sleep-phase syndrome
NM_013482	BTK	Bruton agammaglobulinemia tyrosine kinase	I-kappaB kinase/NF-kappaB cascade	peptidyl-tyrosine phosphorylation	protein-tyrosine kinase activity	protein amino acid phosphorylation	ATP binding	kinase activity	protein serine/threonine kinase activity	transferase activity			Defects in BTK are the cause of X-linked agammaglobulinemia
NM_007377	Aatk	apoptosis-associated tyrosine kinase	ATP binding	kinase activity	protein kinase activity	protein serine/threonine kinase activity	transferase activity	protein-tyrosine kinase activity	protein amino acid phosphorylation	Apoptosis
NM_009370	TGFBR1	transforming growth factor, beta receptor I	ATP binding	kinase activity	protein kinase activity	protein serine/threonine kinase activity	transferase activity	integral to membrane	protein binding	protein-tyrosine kinase activity	receptor activity	protein amino acid phosphorylation	Defects in TGFBR1 are the cause of Loeys-Dietz syndrome type 1A and type 2A
NM_025730	LRRK2	leucine-rich repeat kinase 2	ATP binding	kinase activity	protein kinase activity	protein serine/threonine kinase activity	transferase activity	protein amino acid phosphorylation					Defects in LRRK2 are the cause of Parkinson disease 8 (PARK8)
NM_001025438	CaMK2d	calcium/calmodulin-dependent protein kinase II, delta	ATP binding	kinase activity	protein serine/threonine kinase activity	transferase activity	G1/S transition of mitotic cell cycle	autophosphorylation	calcium ion transport
NM_016795	SRPK1	serine/arginine-rich protein specific kinase 1	protein-tyrosine kinase activity	protein amino acid phosphorylation	ATP binding	kinase activity	protein kinase activity	protein serine/threonine kinase activity	transferase activity
NM_007658	Cdc25a	cell division cycle 25 homolog A (S. cerevisiae)	cytokinesis	Cell Cycle, Mitotic;Cell Cycle Checkpoints	protein tyrosine phosphatase activity	M phase of mitotic cell cycle	mitosis	protein amino acid dephosphorylation	hydrolase activity	intracellular	phosphoprotein phosphatase activity	Cell cycle
NM_178676	Entpd3	ectonucleoside triphosphate diphosphohydrolase 3	apyrase activity	nucleoside diphosphate catabolism	integral to membrane	plasma membrane	hydrolase activity	NOT 5'-nucleotidase activity	nucleoside triphosphate catabolism
NM_194444	CDK10	cyclin-dependent kinase (CDC2-like) 10	molecular_function unknown	biological_process unknown	intracellular	nucleus
NM_013767	Csnk1e	casein kinase 1, epsilon	Wnt receptor signaling pathway	protein-tyrosine kinase activity	protein amino acid phosphorylation	ATP binding	kinase activity	protein kinase activity	protein serine/threonine kinase activity	transferase activity	Circadian rhythm		Associated with familial adenomatous polyposis
NM_019819	Dusp14	dual specificity phosphatase 14	protein tyrosine/serine/threonine phosphatase activity	protein amino acid dephosphorylation	hydrolase activity	phosphoprotein phosphatase activity
NM_008363	IRAK1	interleukin-1 receptor-associated kinase 1	ATP binding	kinase activity	protein kinase activity	protein serine/threonine kinase activity	transferase activity	protein binding	receptor activity	protein amino acid phosphorylation	signal transduction	magnesium ion binding	Assiciated with necrosis and inflammation
NM_153744	Prkag3	protein kinase, AMP-activated, gamma 3 non-catatlytic subunit	kinase activity
NM_021450	Trpm7	transient receptor potential cation channel, subfamily M, member 7	calcium channel activity	cation transport	protein amino acid phosphorylation	ATP binding	kinase activity	protein serine/threonine kinase activity	transferase activity	integral to membrane	cation channel activity	ion channel activity	Defects in TRPM7 influence susceptibility to amyotrophic lateral sclerosis-parkinsonism/dementia complex type 1
NM_009469	ULK1	Unc-51 like kinase 1 (C. elegans)	cytoplasmic vesicle membrane	neuronal cell projection	protein binding	protein amino acid phosphorylation	ATP binding	kinase activity	protein kinase activity	protein serine/threonine kinase activity	transferase activity	Ras protein signal transduction
NM_007631	Ccnd1	cyclin D1	adipocyte differentiation	cyclin-dependent protein kinase regulator activity	kinase activity	protein kinase activity	cytokinesis	re-entry into mitotic cell cycle	protein binding	protein amino acid phosphorylation	nucleus	adipocyte cell differentiation	A chromosomal aberration involving CCND1 may be a cause of B-lymphocytic malignancy and parathyroid adenomas
NM_011948	MAP3K4	mitogen activated protein kinase kinase kinase 4	magnesium ion binding	protein-tyrosine kinase activity	protein amino acid phosphorylation	ATP binding	kinase activity	protein kinase activity	protein serine/threonine kinase activity	transferase activity
NM_009594	Abl1	v-abl Abelson murine leukemia oncogene 1	cellular physiological process	peptidyl-tyrosine phosphorylation	regulation of cell cycle	cancer related	protein-tyrosine kinase activity	intracellular signaling cascade	protein amino acid phosphorylation	cytoplasm	nucleus	protein binding	A chromosomal aberration involving ABL1 is a cause of chronic myeloid leukemia
NM_016912	CDKL2	cyclin-dependent kinase-like 2 (CDC2-related kinase)	ATP binding	kinase activity	protein serine/threonine kinase activity	transferase activity
XM_134059	Ppapdc1	phosphatidic acid phosphatase type 2 domain containing 1
NM_026765	Uckl1	uridine-cytidine kinase 1-like 1	biosynthesis	ATP binding	kinase activity	transferase activity	uridine kinase activity
NM_011587	TIE1	tyrosine kinase receptor 1	ATP binding	kinase activity	protein kinase activity	protein serine/threonine kinase activity	transferase activity	negative regulation of cell migration	plasma membrane fusion	integral to membrane	protein-tyrosine kinase activity	receptor activity
NM_138306	Dgkz	diacylglycerol kinase zeta	intracellular signaling cascade	nucleus	diacylglycerol binding	diacylglycerol kinase activity	kinase activity	transferase activity	protein kinase C activation
NM_009516	Wee1	wee 1 homolog (S. pombe)	ATP binding	protein kinase activity	protein serine/threonine kinase activity	transferase activity	protein-tyrosine kinase activity	mitosis	protein amino acid phosphorylation	nucleus	Cell Cycle Checkpoints;Cell Cycle, Mitotic
NM_007691	Chek1	checkpoint kinase 1 homolog (S. pombe)	protein-tyrosine kinase activity	DNA damage checkpoint	protein amino acid phosphorylation	response to DNA damage stimulus	nucleus	Cell Cycle Checkpoints	ATP binding	kinase activity	protein kinase activity	protein serine/threonine kinase activity
